# Supplementary material for: Transcriptome analysis of a respiratory Saccharomyces cerevisiae strain suggests the expression of its phenotype is glucose insensitive and predominantly controlled by Hap4, Cat8 and Mig1
Source: BMC Genomics. 2008 Jul 31;9:365. doi: 10.1186/1471-2164-9-365 (PMC2536679; doi:10.1186/1471-2164-9-365)
Supplement: Additional file 2 — This table provides the information from Additional file 1, but in Excel format, with base expression values as well as SAGE [41] and other literature data also included. In the 'Factor Change' column, change is expressed as a factor, where that factor is x when a gene expressed with intensity '1' in V5 is expressed with intensity 'x' in V5.TM6*P. In Additional file 1 we have removed dubious genes and Ty-elements, but all genes that were originally spotted on the array are included in Additional file 2. As for Additional file 1, YLL052C and YLL053C are treated as one data point. [file 1471-2164-9-365-S2.xls]

## Sheet: Add. file 1 + dubious genes
Function group	yORF (HXT1,4,6 datapoints removed)	Gene	Alias Gene	Verified or Uncharacterized	Gene description	Base expression value	Factor change	Copies of protein per cell	Localization	Expression value	Half life	Transcriptional frequency	Order in Additional file 1
Glycolysis, fermentation and related reactions	YAL038W	CDC19	PYK1	Verified	Pyruvate kinase, functions as a homotetramer in glycolysis to convert phosphoenolpyruvate to pyruvate, the input for aerobic (TCA cycle) or anaerobic (glucose fermentation) respiration	5	0.4	291000	cytosol	50.4	18	101.3	1
Glycolysis, fermentation and related reactions	YCL040W	GLK1	HOR3	Verified	Glucokinase, catalyzes the phosphorylation of glucose at C6 in the first irreversible step of glucose metabolism; one of three glucose phosphorylating enzymes; expression regulated by non-fermentable carbon sources	3.8	3.8	21100	cytosol	3.7	36	3.8	2
Glycolysis, fermentation and related reactions	YFR053C	HXK1		Verified	Hexokinase isoenzyme 1, a cytosolic protein that catalyzes phosphorylation of glucose during glucose metabolism; expression is highest during growth on non-glucose carbon sources; glucose-induced repression involves the hexokinase Hxk2p	31	9	40800	cytosol	3.7	23	5.8	3
Glycolysis, fermentation and related reactions	YLR044C	PDC1		Verified	Major of three pyruvate decarboxylase isozymes, key enzyme in alcoholic fermentation, decarboxylates pyruvate to acetaldehyde; subject to glucose-, ethanol-, and autoregulation; involved in amino acid catabolism	11.6	0.2	8970	nucleus; cytosol	43.7	16	103.2	4
Glycolysis, fermentation and related reactions	YLR134W	PDC5		Verified	Minor isoform of pyruvate decarboxylase, key enzyme in alcoholic fermentation, decarboxylates pyruvate to acetaldehyde, regulation is glucose- and ethanol-dependent, repressed by thiamine, involved in amino acid catabolism	6	0.2	471000	nucleus; cytosol	0.9	16	2.1	5
Glycolysis, fermentation and related reactions	YOR347C	PYK2		Verified	Pyruvate kinase, one of two isoforms that catalyze the final step in glycolysis; activity appears to be modulated by phosphorylation; PYK2 transcription is repressed by glucose, and Pyk2p may be active under low glycolytic flux	1	2	2130	mitochondrion; cytosol	0.3	12	1	6
Gluconeogenesis	YLR377C	FBP1	ACN8	Verified	Fructose-1,6-bisphosphatase, key regulatory enzyme in the gluconeogenesis pathway, required for glucose metabolism	0.5	5.3	used in gluconeogenesis	cytosol	-	-	-	7
Gluconeogenesis	YKR097W	PCK1	PPC1|JPM2	Verified	Phosphoenolpyruvate carboxykinase, key enzyme in gluconeogenesis, catalyzes early reaction in carbohydrate biosynthesis, glucose represses transcription and accelerates mRNA degradation, regulated by Mcm1p and Cat8p, located in the cytosol	0.8	6.9	-	cytosol	0.1	30	0.2	8
Alternative carbon source utilization	YPL061W	ALD6	ALD1	Verified	Cytosolic aldehyde dehydrogenase that is activated by Mg2+ and utilizes NADP+ as the preferred coenzyme; required for the conversion of acetaldehyde to acetate; constitutively expressed; locates to the mitochondrial outer surface upon oxidative stress	7.8	2.3	135000	mitochondrion; cytosol	8.9	15	22.1	9
Alternative carbon source utilization	YAL060W	BDH1		Verified	NAD-dependent (R,R)-butanediol dehydrogenase, catalyzes oxidation of (R,R)-2,3-butanediol to (3R)-acetoin, oxidation of meso-butanediol to (3S)-acetoin, and reduction of acetoin; enhances use of 2,3-butanediol as an aerobic carbon source	3.7	3	8730	cytoplasm	1.8	16	4.3	10
Alternative carbon source utilization	YAL061W	BDH2		Uncharacterized	Putative medium-chain alcohol dehydrogenase with similarity to BDH1; transcription induced by constitutively active PDR1 and PDR3; BDH2 is an essential gene	0.5	2.9	3090	nucleus; cytoplasm	0.2	N/A	-	11
Alternative carbon source utilization	YML054C	CYB2		Verified	Cytochrome b2 (L-lactate cytochrome-c oxidoreductase), component of the mitochondrial intermembrane space, required for lactate utilization; expression is repressed by glucose and anaerobic conditions	7.8	10.1	-	mitochondrial intermembrane space	0.4	-	-	12
Alternative carbon source utilization	YEL071W	DLD3		Verified	D-lactate dehydrogenase, part of the retrograde regulon which consists of genes whose expression is stimulated by damage to mitochondria and reduced in cells grown with glutamate as the sole nitrogen source, located in the cytoplasm	25.7	0.5	13000	cytoplasm soluble fraction	1.6	-	-	13
Alternative carbon source utilization	YHL032C	GUT1		Verified	Glycerol kinase, converts glycerol to glycerol-3-phosphate; glucose repression of expression is mediated by Adr1p and Ino2p-Ino4p; derepression of expression on non-fermentable carbon sources is mediated by Opi1p and Rsf1p	5.9	6.2	-	cytoplasm	0.4	14	1.1	14
Alternative carbon source utilization	YIL155C	GUT2		Verified	Mitochondrial glycerol-3-phosphate dehydrogenase; expression is repressed by both glucose and cAMP and derepressed by non-fermentable carbon sources in a Snf1p, Rsf1p, Hap2/3/4/5 complex dependent manner	4.6	3.3	1670	Integral to mitochondrial outer membrane; mitochondrion	0.8	N/A	-	15
Alternative carbon source utilization	YIL162W	SUC2		Verified	Invertase, sucrose hydrolyzing enzyme; a secreted, glycosylated form is regulated by glucose repression, and an intracellular, nonglycosylated enzyme is produced constitutively	1.7	6.8	-	extracellular region; mitochondrion; cytoplasm	-	-	-	16
Alternative carbon source utilization	YGL157W	-		Verified	Oxidoreductase, catalyzes NADPH-dependent reduction of the bicyclic diketone bicyclo[2.2.2]octane-2,6-dione (BCO2,6D) to the chiral ketoalcohol (1R,4S,6S)-6-hydroxybicyclo[2.2.2]octane-2-one (BCO2one6ol)	1.8	0.3	2950	Cytoplasm; nucleus	3	19	6	17
TCA cycle	YLR304C	ACO1	GLU1	Verified	Aconitase, required for the tricarboxylic acid (TCA) cycle and also independently required for mitochondrial genome maintenance; phosphorylated;component of the mitochondrial nucleoid; mutation leads to glutamate auxotrophy	4.9	3.2	96700	cytosol; mitochondrial matrix; mitochondrial nucleoid	3.1	23	5	18
TCA cycle	YJL200C	ACO2		Verified	Putative mitochondrial aconitase isozyme; similarity to Aco1p, an aconitase required for the TCA cycle; expression induced during growth on glucose, by amino acid starvation via Gcn4p, and repressed on ethanol	17	0.5	4670	mitochondrion	1.5	12	4.3	19
TCA cycle	YNR001C	CIT1	LYS6|CS1	Verified	Citrate synthase, catalyzes the condensation of acetyl coenzyme A and oxaloacetate to form citrate; the rate-limiting enzyme of the TCA cycle; nuclear encoded mitochondrial protein	7.2	3	-	mitochondrion	3.7	25	5.5	20
TCA cycle	YPL262W	FUM1		Verified	Fumarase, converts fumaric acid to L-malic acid in the TCA cycle; cytosolic and mitochondrial localization determined by the N-terminal mitochondrial targeting sequence and protein conformation; phosphorylated in mitochondria	5	3.8	6920	mitochondrial matrix; cytosol	3.1	22	5.2	21
TCA cycle	YNL037C	IDH1		Verified	Subunit of mitochondrial NAD+-dependent isocitrate dehydrogenase, which catalyzes the oxidation of isocitrate to alpha-ketoglutarate in the TCA cycle	2.5	3.1	10500	mitochondrial nucleoid; mitochondrial matrix	2	19	4	22
TCA cycle	YIL125W	KGD1	OGD1	Verified	Component of the mitochondrial alpha-ketoglutarate dehydrogenase complex, which catalyzes the oxidative decarboxylation of alpha-ketoglutarate to form succinyl-CoA in the TCA cycle	0.7	2.2	14300	mitochondrial nucleoid; mitochondrial matrix	0.9	29	1.1	23
TCA cycle	YDR148C	KGD2		Verified	Dihydrolipoyl transsuccinylase, a component of the mitochondrial alpha-ketoglutarate dehydrogenase complex, which catalyzes a step in the tricarboxylic acid (TCA) cycle, the oxidative decarboxylation of alpha-ketoglutarate to succinyl-CoA	3.6	3.5	7970	mitochondrial nucleoid; mitochondrial matrix	0.8	21	1.3	24
TCA cycle	YFL018C	LPD1	HPD1	Verified	Dihydrolipoamide dehydrogenase, the lipoamide dehydrogenase component (E3) of the pyruvate dehydrogenase and 2-oxoglutarate dehydrogenase multi-enzyme complexes	5.9	2	24600	mitochondrial nucleoid;	2.5	22	4.2	25
TCA cycle	YGR244C	LSC2		Verified	Beta subunit of succinyl-CoA ligase, which is a mitochondrial enzyme of the TCA cycle that catalyzes the nucleotide-dependent conversion of succinyl-CoA to succinate	17.5	2.9	-	mitochondrion	1.5	16	3.5	26
TCA cycle	YKL085W	MDH1		Verified	Mitochondrial malate dehydrogenase, catalyzes interconversion of malate and oxaloacetate; involved in the tricarboxylic acid (TCA) cycle; phosphorylated	3.7	3.6	28100	mitochondrial matrix	4.8	16	11.6	27
TCA cycle	YKL148C	SDH1		Verified	Flavoprotein subunit of succinate dehydrogenase (Sdh1p, Sdh2p, Sdh3p, Sdh4p), which couples the oxidation of succinate to the transfer of electrons to ubiquinone	10.9	4.6	-	mitochondrial respiratory chain complex II	0.6	22	1	28
TCA cycle	YLL041C	SDH2	ACN17	Verified	Iron-sulfur protein subunit of succinate dehydrogenase (Sdh1p, Sdh2p, Sdh3p, Sdh4p), which couples the oxidation of succinate to the transfer of electrons to ubiquinone	4.3	4.1	9540	mitochondrial respiratory chain complex II	1.1	71	0.6	29
TCA cycle	YKL141W	SDH3	YKL4|CYB3	Verified	Cytochrome b subunit of succinate dehydrogenase (Sdh1p, Sdh2p, Sdh3p, Sdh4p), which couples the oxidation of succinate to the transfer of electrons to ubiquinone	3.5	3.7	-	mitochondrial respiratory chain complex II	1.3	52	1	30
TCA cycle	YDR178W	SDH4	ACN18	Verified	Membrane anchor subunit of succinate dehydrogenase (Sdh1p, Sdh2p, Sdh3p, Sdh4p), which couples the oxidation of succinate to the transfer of electrons to ubiquinone	21	5.3	7920	mitochondrial respiratory chain complex II	1.9	24	3	31
Glyoxylate cycle and related reactions	YCR005C	CIT2		Verified	Citrate synthase, catalyzes the condensation of acetyl coenzyme A and oxaloacetate to form citrate, peroxisomal isozyme involved in glyoxylate cycle; expression is controlled by Rtg1p and Rtg2p transcription factors	8.4	2.2	2310	peroxisome mitochondrion	1.1	N/A	-	32
Glyoxylate cycle and related reactions	YIR029W	DAL2	ALC1	Verified	Allantoicase, converts allantoate to urea and ureidoglycolate in the second step of allantoin degradation; expression sensitive to nitrogen catabolite repression and induced by allophanate, an intermediate in allantoin degradation	2	3	-	-	1.5	12	4.7	33
Glyoxylate cycle and related reactions	YLR174W	IDP2		Verified	Cytosolic NADP-specific isocitrate dehydrogenase, catalyzes oxidation of isocitrate to alpha-ketoglutarate; levels are elevated during growth on non-fermentable carbon sources and reduced during growth on glucose	4.9	4	-	cytosol	-	-	-	34
Glyoxylate cycle and related reactions	YOL126C	MDH2		Verified	Cytoplasmic malate dehydrogenase, one of the three isozymes that catalyze interconversion of malate and oxaloacetate; involved in gluconeogenesis during growth on ethanol or acetate as carbon source; interacts with Pck1p and Fbp1p	1.1	3	5260	cytosol	2.8	14	7.4	35
Glyoxylate cycle and related reactions	YNL117W	MLS1		Verified	Malate synthase, enzyme of the glyoxylate cycle, involved in utilization of non-fermentable carbon sources; expression is subject to carbon catabolite repression; localizes in peroxisomes during growth in oleic acid medium	1.5	3.5	-	peroxisomal matrix	-	18	-	36
Respiratory chain	YBL099W	ATP1		Verified	Alpha subunit of the F1 sector of mitochondrial F1F0 ATP synthase, which is a large, evolutionarily conserved enzyme complex required for ATP synthesis; phosphorylated	25.1	2.4	41500	mitochondrial nucleoid; mitochondrion	3.4	20	6.4	37
Respiratory chain	YBR039W	ATP3		Verified	Gamma subunit of the F1 sector of mitochondrial F1F0 ATP synthase, which is a large, evolutionarily conserved enzyme complex required for ATP synthesis	11.1	2.5	28100	mitochondrial proton-transporting ATP synthase, central stalk; mitochondrion	5.3	22	9	38
Respiratory chain	YPL078C	ATP4	LPF7	Verified	Subunit b of the stator stalk of mitochondrial F1F0 ATP synthase, which is a large, evolutionarily conserved enzyme complex required for ATP synthesis	3.9	2.1	12900	mitochondrial proton-transporting ATP synthase, stator stalk; mitochondrion	5.3	21	9.4	39
Respiratory chain	YKL016C	ATP7		Verified	Subunit d of the stator stalk of mitochondrial F1F0 ATP synthase, which is a large, evolutionarily conserved enzyme complex required for ATP synthesis	4.9	2.3	6820	mitochondrial proton-transporting ATP synthase, stator stalk; mitochondrion	2.8	16	6.7	40
Respiratory chain	YPL271W	ATP15	ATPEPSILON	Verified	Epsilon subunit of the F1 sector of mitochondrial F1F0 ATP synthase, which is a large, evolutionarily conserved enzyme complex required for ATP synthesis; phosphorylated	2.1	2.2	4280	mitochondrial proton-transporting ATP synthase, central stalk; mitochondrion	5.4	18	11.2	41
Respiratory chain	YDL004W	ATP16		Verified	Delta subunit of the central stalk of mitochondrial F1F0 ATP synthase, which is a large, evolutionarily conserved enzyme complex required for ATP synthesis;phosphorylated	6.4	2	-	mitochondrial proton-transporting ATP synthase, central stalk; mitochondrion	5.5	17	11.9	42
Respiratory chain	YOL077W-A	ATP19		Verified	Subunit k of the mitochondrial F1F0 ATP synthase, which is a large enzyme complex required for ATP synthesis; associated only with the dimeric form of ATP synthase	3.6	2.5	1320	mitochondrial proton-transporting ATP synthase complex, coupling factor F0; mitochondrion	-	-	-	43
Respiratory chain	YPR020W	ATP20		Verified	Subunit g of the mitochondrial F1F0 ATP synthase, reversibly phosphorylated on two residues; unphosphorylated form is required for dimerization of the ATP synthase complex	3.5	2.5	Low signal	mitochondrial proton-transporting ATP synthase complex, coupling factor F0; mitochondrion	1.6	18	3.3	44
Respiratory chain	YGR174C	CBP4		Verified	Mitochondrial protein required for assembly of ubiquinol cytochrome-c reductase complex (cytochrome bc1 complex); interacts with Cbp3p and function is partially redundant with that of Cbp3p	9.9	2.8	704	Integral to mitochondrial membrane; mitochondrion	0.9	14	2.3	45
Respiratory chain	YBL045C	COR1	QCR1	Verified	Core subunit of the ubiquinol-cytochrome c reductase complex (bc1 complex), which is a component of the mitochondrial inner membrane electron transport chain	6.9	2	19300	mitochondrial respiratory chain complex III; mitochondrion	2.8	27	3.8	46
Respiratory chain	YGL187C	COX4		Verified	Subunit IV of cytochrome c oxidase, which is the terminal member of the mitochondrial inner membrane electron transport chain; N-terminal 25 residues of precursor are cleaved during mitochondrial import; phosphorylated	1.1	2	9410	mitochondrial respiratory chain complex IV; mitochondrion	4.9	17	10.7	47
Respiratory chain	YNL052W	COX5A		Verified	Subunit Va of cytochrome c oxidase, which is the terminal member of the mitochondrial inner membrane electron transport chain; predominantly expressed during aerobic growth while its isoform Vb (Cox5Bp) is expressed during anaerobic growth	8.4	2	3670	mitochondrial respiratory chain complex IV; mitochondrion	3.1	21	5.5	48
Respiratory chain	YHR051W	COX6		Verified	Subunit VI of cytochrome c oxidase, which is the terminal member of the mitochondrial inner membrane electron transport chain; expression is regulated by oxygen levels	8.4	2.1	12500	mitochondrial respiratory chain complex IV; mitochondrion	4	20	7.4	49
Respiratory chain	YLR038C	COX12		Verified	Subunit VIb of cytochrome c oxidase, which is the terminal member of the mitochondrial inner membrane electron transport chain; required for assembly of fully active cytochrome c oxidase but not required for activity after assembly; phopshorylated	2.1	2.4	1390	mitochondrial respiratory chain complex IV; mitochondrion	5.8	16	13.8	50
Respiratory chain	YLL009C	COX17		Verified	Copper metallochaperone that transfers copper to Sco1p and Cox11p for eventual delivery to cytochrome c oxidase	8.6	2.8	-	cytosol; mitochondrial intermembrane space	4.2	16	9.5	51
Respiratory chain	YDR231C	COX20		Verified	Mitochondrial inner membrane protein, required for proteolytic processing of Cox2p and its assembly into cytochrome c oxidase	2.3	2.1	Low signal	mitochondrial inner membrane	0.6	17	1.1	52
Respiratory chain	YOR065W	CYT1	YOR29-16|CTC1	Verified	Cytochrome c1, component of the mitochondrial respiratory chain; expression is regulated by the heme-activated, glucose-repressed Hap2p/3p/4p/5p CCAAT-binding complex	4.3	2.5	39900	mitochondrial inner membrane; mitochondrial respiratory chain complex III; mitochondrion	0.9	N/A	-	53
Respiratory chain	YKL087C	CYT2		Verified	Cytochrome c1 heme lyase, involved in maturation of cytochrome c1, which is a subunit of the mitochondrial ubiquinol-cytochrome-c reductase; links heme covalently to apocytochrome c1	4.5	2.2	-	mitochondrial intermembrane space	1.2	24	1.9	54
Respiratory chain	YIL098C	FMC1		Verified	Mitochondrial matrix protein, required for assembly or stability at high temperature of the F1 sector of mitochondrial F1F0 ATP synthase; null mutant temperature sensitive growth on glycerol is suppressed by multicopy expression of Odc1p	1.5	2.5	589	mitochondrion	1.1	17	2.6	55
Respiratory chain	YGL040C	HEM2	SLU1	Verified	Delta-aminolevulinate dehydratase, a homo-octameric enzyme, catalyzes the conversion of delta-aminolevulinic acid to porphobilinogen, the second step in the heme biosynthetic pathway; localizes to both the cytoplasm and nucleus	4.6	2.2	11600	nucleus; cytoplasm	2.7	16	6.1	56
Respiratory chain	YLR205C	HMX1		Verified	ER localized, heme-binding peroxidase involved in the degradation of heme; does not exhibit heme oxygenase activity despite similarity to heme oxygenases; expression regulated by AFT1	2.1	2.4	-	endoplasmic reticulum membrane	0.6	17	1.2	57
Respiratory chain	YOR020C	HSP10	CPN10	Verified	Mitochondrial matrix co-chaperonin that inhibits the ATPase activity of Hsp60p, a mitochondrial chaperonin; involved in protein folding and sorting in the mitochondria; 10 kD heat shock protein with similarity to E. coli GroES	1.8	2.1	-	mitochondrial matrix	12.1	19	23.4	58
Respiratory chain	YDL181W	INH1		Verified	Protein that inhibits ATP hydrolysis by the F1F0-ATP synthase, inhibitory function is enhanced by stabilizing proteins Stf1p and Stf2p; has similarity to Stf1p and both Inh1p and Stf1p exhibit the potential to form coiled-coil structures	1.3	2.2	981	mitochondrial proton-transporting ATP synthase complex; mitochondrion	1.2	10	4.5	59
Respiratory chain	YBR185C	MBA1		Verified	Protein involved in assembly of mitochondrial respiratory complexes; may act as a receptor for proteins destined for export from the mitochondrial matrix to the inner membrane	1.9	2.3	2720	mitochondrial inner membrane	1.3	13	3.7	60
Respiratory chain	YML120C	NDI1		Verified	NADH:ubiquinone oxidoreductase, transfers electrons from NADH to ubiquinone in the respiratory chain but does not pump protons, in contrast to the higher eukaryotic multisubunit respiratory complex I; phosphorylated; homolog of human AMID	4.1	4.1	5240	mitochondrial matrix	0.4	N/A	-	61
Respiratory chain	YMR267W	PPA2	IPP2	Verified	Mitochondrial inorganic pyrophosphatase, required for mitochondrial function and possibly involved in energy generation from inorganic pyrophosphate	3.2	2.3	195	mitochondrion	0.6	11	2.1	62
Respiratory chain	YDR529C	QCR7	UCR7|CRO1|COR4	Verified	Subunit 7 of the ubiquinol cytochrome-c reductase complex, which is a component of the mitochondrial inner membrane electron transport chain; oriented facing the mitochondrial matrix; N-terminus appears to play a role in complex assembly	9	2.2	10100	mitochondrial respiratory chain complex III; mitochondrion	6.1	26	8.7	63
Respiratory chain	YHR001W-A	QCR10		Verified	Subunit of the ubiqunol-cytochrome c oxidoreductase complex and comprises part of the mitochondrial respiratory chain	2.4	2.5	5590	mitochondrial respiratory chain complex III; mitochondrion	-	-	-	64
Respiratory chain	YEL024W	RIP1		Verified	Ubiquinol-cytochrome-c reductase, a Rieske iron-sulfur protein of the mitochondrial cytochrome bc1 complex; transfers electrons from ubiquinol to cytochrome c1 during respiration	8.6	2.3	-	mitochondrial respiratory chain complex III; mitochondrion	1.8	15	4.4	65
Respiratory chain	YGR008C	STF2		Verified	Protein involved in regulation of the mitochondrial F1F0-ATP synthase; Stf1p and Stf2p act as stabilizing factors that enhance inhibitory action of the Inh1p protein	1.7	3.1	5330	mitochondrial proton-transporting ATP synthase complex	5.8	29	7.6	66
Respiratory chain	YPR151C	SUE1		Verified	Mitochondrial protein required for degradation of unstable forms of cytochrome c	2.2	3.7	-	mitochondrial envelope	-	34	-	67
Respiratory chain	YDR322C-A	TIM11	ATP21	Verified	Subunit e of mitochondrial F1F0-ATPase, which is a large, evolutionarily conserved enzyme complex required for ATP synthesis; essential for the dimeric and oligomeric state of ATP synthase	16.3	3	4590	mitochondrial proton-transporting ATP synthase complex, coupling factor F0; mitochondrion	-	-	-	68
Oxidative stress response	YLR109W	AHP1		Verified	Thiol-specific peroxiredoxin, reduces hydroperoxides to protect against oxidative damage; function in vivo requires covalent conjugation to Urm1p	10.5	0.4	16200	cytoplasm	26.4	23	42.8	69
Oxidative stress response	YML060W	OGG1		Verified	Mitochondrial glycosylase/lyase that specifically excises 7,8-dihydro-8-oxoguanine residues located opposite cytosine or thymine residues in DNA, repairs oxidative damage to mitochondrial DNA	1.1	2.2	3690	mitochondrion	0.7	11	2.2	70
Oxidative stress response	YGR209C	TRX2	LMA1	Verified	Cytoplasmic thioredoxin isoenzyme of the thioredoxin system which protects cells against both oxidative and reductive stress, forms LMA1 complex with Pbi2p, acts as a cofactor for Tsa1p, required for ER-Golgi transport and vacuole inheritance	4.7	0.5	17200	vacuole; cytosol	20.7	18	42.6	71
Oxidative stress response	YGR234W	YHB1	YHB4	Verified	Nitric oxide oxidoreductase, flavohemoglobin involved in nitric oxide detoxification; plays a role in the oxidative and nitrosative stress responses	31.7	2.4	13000	cytosol; mitochondrial matrix	8.8	6	56.3	72
Plasma membrane transport	YLL052C	AQY2		Verified	Water channel that mediates the transport of water across cell membranes and may be involved in freeze tolerance; disrupted by a stop codon in many S. cerevisiae strains	1.7	3	Low signal	endoplasmic reticulum membrane	0.8	30	0.9	73
Plasma membrane transport	YML116W	ATR1	SNQ1	Verified	Multidrug efflux pump of the major facilitator superfamily, required for resistance to aminotriazole and 4-nitroquinoline-N-oxide	2.6	0.4	1720	plasma membrane	1.2	12	3.9	74
Plasma membrane transport	YDR046C	BAP3	PAP1	Verified	Amino acid permease involved in the uptake of cysteine, leucine, isoleucine and valine	0.7	0.4	Low signal	plasma membrane	2	14	5.3	75
Plasma membrane transport	YLR411W	CTR3		Verified	High-affinity copper transporter of the plasma membrane, acts as a trimer; gene is disrupted by a Ty2 transposon insertion in many laboratory strains of S. cerevisiae	4.1	3	-	integral to plasma membrane	0.3	15	0.9	76
Plasma membrane transport	YOL158C	ENB1	ARN4	Verified	Endosomal ferric enterobactin transporter, expressed under conditions of iron deprivation; member of the major facilitator superfamily; expression is regulated by Rcs1p and affected by chloroquine treatment	0.9	0.4	-	cytoplasmic membrane-bound vesicle; endosome; integral to membrane	1.6	19	3	77
Plasma membrane transport	YDR508C	GNP1		Verified	High-affinity glutamine permease, also transports Leu, Ser, Thr, Cys, Met and Asn; expression is fully dependent on Grr1p and modulated by the Ssy1p-Ptr3p-Ssy5p (SPS) sensor of extracellular amino acids	0.9	0.4	10600	plasma membrane	7	14	19.2	78
Plasma membrane transport	YEL069C	HXT13		Verified	Hexose transporter, induced in the presence of non-fermentable carbon sources, induced by low levels of glucose, repressed by high levels of glucose	0.7	3.9	-	plasma membrane	-	-	-	79
Plasma membrane transport	YDL245C	HXT15		Verified	Protein of unknown function with similarity to hexose transporter family members, expression is induced by low levels of glucose and repressed by high levels of glucose	0.5	3.2	-	plasma membrane	-	-	-	80
Plasma membrane transport	YJR158W	HXT16		Verified	Protein of unknown function with similarity to hexose transporter family members, expression is repressed by high levels of glucose	0.3	3.5	-	plasma membrane	-	37	-	81
Plasma membrane transport	YBR298C	MAL31	MALT|MAL3T	Verified	Maltose permease, high-affinity maltose transporter (alpha-glucoside transporter); encoded in the MAL3 complex locus; member of the 12 transmembrane domain superfamily of sugar transporters; functional in genomic reference strain S288C	5.2	3.1	-	membrane fraction	0.3	N/A	-	82
Plasma membrane transport	YGR121C	MEP1	AMT1	Verified	Ammonium permease; belongs to a ubiquitous family of cytoplasmic membrane proteins that transport only ammonium (NH4+); expression is under the nitrogen catabolite repression regulation	2.9	2.3	-	plasma membrane	0.6	14	1.4	83
Plasma membrane transport	YOR348C	PUT4		Verified	Proline permease, required for high-affinity transport of proline; also transports the toxic proline analog azetidine-2-carboxylate (AzC); PUT4 transcription is repressed in ammonia-grown cells	1	5.8	-	plasma membrane	-	17	-	84
Plasma membrane transport	YDR536W	STL1		Verified	Glycerol proton symporter of the plasma membrane, subject to glucose-induced inactivation, strongly but transiently induced when cells are subjected to osmotic shock	2	21.7	-	plasma membrane; membrane	-	-	-	85
Plasma membrane transport	YNL160W	YGP1		Verified	Cell wall-related secretory glycoprotein; induced by nutrient deprivation-associated growth arrest and upon entry into stationary phase; may be involved in adaptation prior to stationary phase entry; has similarity to Sps100p	0.9	2.6	-	cell wall	14.3	24	22.5	86
Plasma membrane transport	YGL255W	ZRT1		Verified	High-affinity zinc transporter of the plasma membrane, responsible for the majority of zinc uptake; transcription is induced under low-zinc conditions by the Zap1p transcription factor	6.7	0.5	-	Integral to plasma membrane	2	11	6.7	87
Mitochondrial transport	YMR056C	AAC1		Verified	Mitochondrial inner membrane ADP/ATP translocator, exchanges cytosolic ADP for mitochondrially synthesized ATP; Aac1p is a minor isoform while Pet9p is the major ADP/ATP translocator	4.3	2.5	768	mitochondrial inner membrane	0.4	24	0.7	88
Mitochondrial transport	YNR002C	ATO2	FUN34	Verified	Putative transmembrane protein, involved in the export of ammonia, a starvation signal that promotes cell death in the center of aging colonies; member of the TC 9.B.33 YaaH family; homolog of Ady2p and Y. lipolytica Gpr1p	1.3	3.8	-	plasma membrane	0.2	31	0.2	89
Mitochondrial transport	YML042W	CAT2	YCAT	Verified	Carnitine acetyl-CoA transferase present in both mitochondria and peroxisomes, transfers activated acetyl groups to carnitine to form acetylcarnitine which can be shuttled across membranes	0.5	2.6	-	mitochondrion; peroxisome; peroxisomal matrix	0.1	N/A	-	90
Mitochondrial transport	YOR100C	CRC1		Verified	Mitochondrial inner membrane carnitine transporter, required for carnitine-dependent transport of acetyl-CoA from peroxisomes to mitochondria during fatty acid beta-oxidation	0.8	2.2	-	mitochondrial inner membrane	-	20	-	91
Mitochondrial transport	YKL217W	JEN1		Verified	Lactate transporter, required for uptake of lactate and pyruvate; phosphorylated; expression is derepressed by transcriptional activator Cat8p during respiratory growth and repressed in the presence of glucose, fructose, and mannose	1	10.3	-	plasma membrane; mitochondrion	0.3	16	0.8	92
Mitochondrial transport	YPL134C	ODC1		Verified	Mitochondrial inner membrane transporter, exports 2-oxoadipate and 2-oxoglutarate from the mitochondrial matrix to the cytosol for lysine and glutamate biosynthesis and lysine catabolism; suppresses, in multicopy, an fmc1 null mutation	3.7	6.3	2840	mitochondrion; mitochondrial inner membrane	0.7	15	1.7	93
Mitochondrial transport	YNL055C	POR1	YVDAC1|OMP2	Verified	Mitochondrial porin (voltage-dependent anion channel), outer membrane protein required for the maintenance of mitochondrial osmotic stability and mitochondrial membrane permeability	15.3	3.1	-	mitochondrion; integral to mitochondrial outer membrane	13.8	16	31.7	94
Mitochondrial transport	YJR095W	SFC1	ACR1	Verified	Mitochondrial succinate-fumarate transporter, transports succinate into and fumarate out of the mitochondrion; required for ethanol and acetate utilization	2.2	18.3	-	mitochondrial inner membrane	0.1	12	0.4	95
Transcriptional regulation	YKL139W	CTK1		Verified	Catalytic (alpha) subunit of C-terminal domain kinase I (CTDK-I), which phosphorylates the C-terminal repeated domain of the RNA polymerase II large subunit (Rpo21p) to affect both transcription and pre-mRNA 3' end processing	0.2	0.4	1970	nucleus	0.4	N/A	-	96
Transcriptional regulation	YDR516C	EMI2		Verified	Non-essential protein of unknown function required for transcriptional induction of the early meiotic-specific transcription factor IME1; required for sporulation; expression is regulated by glucose-repression transcription factors Mig1/2p	3.2	3.6	10600	cytoplasm	1.1	20	2	97
Transcriptional regulation	YOL071W	EMI5		Verified	Non-essential protein of unknown function required for transcriptional induction of the early meiotic-specific transcription factor IME1, also required for sporulation	0.7	2.1	1080	mitochondrion	0.7	24	1.1	98
Transcriptional regulation	YPR193C	HPA2		Verified	Tetrameric histone acetyltransferase with similarity to Gcn5p, Hat1p, Elp3p, and Hpa3p; acetylates histones H3 and H4 in vitro and exhibits autoacetylation activity	1.6	4.4	-	cytoplasm	-	-	-	99
Transcriptional regulation	YEL066W	HPA3		Verified	D-Amino acid N-acetyltransferase, catalyzes N-acetylation of D-amino acids through ordered bi-bi mechanism in which acetyl-CoA is first substrate bound and CoA is last product liberated; similar to Hpa2p, acetylates histones weakly in vitro	0.4	2.2	1160	nucleus; cytoplasm	0.4	10	1.8	100
Transcriptional regulation	YGL209W	MIG2	MLZ1	Verified	Protein containing zinc fingers, involved in repression, along with Mig1p, of SUC2 (invertase) expression by high levels of glucose; binds to Mig1p-binding sites in SUC2 promoter	0.3	0.5	504	nucleus	2.7	16	6.3	101
Transcriptional regulation	YER028C	MIG3		Verified	Probable transcriptional repressor involved in response to toxic agents such as hydroxyurea that inhibit ribonucleotide reductase; phosphorylation by Snf1p or the Mec1p pathway inactivates Mig3p, allowing induction of damage response genes	0.3	0.3	-	nucleus	0.4	14	1.1	102
Transcriptional regulation	YNL333W	SNZ2		Verified	Member of a stationary phase-induced gene family; transcription of SNZ2 is induced prior to diauxic shift, and also in the absence of thiamin in a Thi2p-dependent manner; forms a coregulated gene pair with SNO2; interacts with Thi11p	9.5	3	125	-	0.3	10	1.3	103
Transcriptional regulation	YFL059W	SNZ3		Verified	Member of a stationary phase-induced gene family; transcription of SNZ2 is induced prior to diauxic shift, and also in the absence of thiamin in a Thi2p-dependent manner; forms a coregulated gene pair with SNO3	2.6	2.8	-	-	0.4	10	1.6	104
Sulfur assimilation	YOL064C	MET22	HAL2	Verified	Bisphosphate-3'-nucleotidase, involved in salt tolerance and methionine biogenesis; dephosphorylates 3'-phosphoadenosine-5'-phosphate and 3'-phosphoadenosine-5'-phosphosulfate, intermediates of the sulfate assimilation pathway	3.5	0.5	7330	cytoplasm	1.3	11	4.7	105
Sulfur assimilation	YLL061W	MMP1		Verified	High-affinity S-methylmethionine permease, required for utilization of S-methylmethionine as a sulfur source; has similarity to S-adenosylmethionine permease Sam3p	40.5	2.9	Low signal	plasma membrane	0.4	15	1.2	106
Sulfur assimilation	YLL058W	-		Uncharacterized	Putative protein of unknown function with similarity to Str2p, which is a cystathionine gamma-synthase important in sulfur metabolism; YLL058W is not an essential gene	6.9	0.4	-	-	0.4	17	0.9	107
Fatty acid metabolism	YLR056W	ERG3	PSO6|SYR1	Verified	C-5 sterol desaturase, catalyzes the introduction of a C-5(6) double bond into episterol, a precursor in ergosterol biosynthesis; mutants are viable, but cannot grow on non-fermentable carbon sources	11.5	2.1	36200	endoplasmic reticulum	14	12	42.5	108
Fatty acid metabolism	YLL031C	GPI13	MPC1	Verified	ER membrane localized phosphoryltransferase that adds phosphoethanolamine onto the third mannose residue of the glycosylphosphatidylinositol (GPI) anchor precursor; similar to human PIG-O protein	0.3	0.5	300	endoplasmic reticulum	1.6	12	4.8	109
Fatty acid metabolism	YJL134W	LCB3	YSR2|LBP1	Verified	Long-chain base-1-phosphate phosphatise with specificity for dihydrosphingosine-1-phosphate, regulates ceramide and long-chain base phosphates levels, involved in incorporation of exogenous long chain bases in sphingolipids	22.5	0.5	-	endoplasmic reticulum	1.5	11	5.1	110
Fatty acid metabolism	YKL150W	MCR1		Verified	Mitochondrial NADH-cytochrome b5 reductase, involved in ergosterol biosynthesis	2.8	3.1	1920	integral to mitochondrial outer membrane; mitochondrial intermembrane space	1.8	34	2	111
Fatty acid metabolism	YAR042W	SWH1	OSH1|YAR044W	Verified	Protein similar to mammalian oxysterol-binding protein; contains ankyrin repeats; localizes to the Golgi and the nucleus-vacuole junction	0.3	0.3	846	early endosome; endoplasmic reticulum; Golgi trans cisterna ; nuclear envelope	0.3	17	0.8	112
Biosynthesis	YFL030W	AGX1		Verified	Alanine : glyoxylate aminotransferase (AGT), catalyzes the synthesis of glycine from glyoxylate, which is one of three pathways for glycine biosynthesis in yeast; has similarity to mammalian and plant alanine : glyoxylate aminotransferases	0.3	3.6	339	mitochondrion	-	11	-	113
Biosynthesis	YER026C	CHO1	PSS1	Verified	Phosphatidylserine synthase, functions in phospholipid biosynthesis; catalyzes the reaction CDP-diaclyglycerol + L-serine = CMP + L-1-phosphatidylserine, transcriptionally repressed by myo-inositol and choline	7.2	2.4	-	endoplasmic reticulum	1.3	14	3.4	114
Biosynthesis	YJL099W	CHS6	CSD3	Verified	Member of the ChAPs family of proteins (Chs5p-Arf1p-binding proteins: Bch1p, Bch2p, Bud7p, Chs6p), that forms the exomer complex with Chs5p to mediate export of specific cargo proteins, including Chs3p, from the Golgi to the plasma membrane	1.2	2	1180	exomer complex; colocalizes with trans-Golgi network transport vesicle	0.2	18	0.5	115
Biosynthesis	YML078W	CPR3	CYP3	Verified	Mitochondrial peptidyl-prolyl cis-trans isomerase (cyclophilin), catalyzes the cis-trans isomerization of peptide bonds N-terminal to proline residues; involved in protein refolding after import into mitochondria	11.1	2	1960	mitochondrion	3.5	15	8.5	116
Biosynthesis	YDR019C	GCV1	GSD1	Verified	T subunit of the mitochondrial glycine decarboxylase complex, required for the catabolism of glycine to 5,10-methylene-THF; expression is regulated by levels of levels of 5,10-methylene-THF in the cytoplasm	0.2	0.4	4090	mitochondrion	2.8	17	6	117
Biosynthesis	YEL011W	GLC3	GHA1	Verified	Glycogen branching enzyme, involved in glycogen accumulation; green fluorescent protein (GFP)-fusion protein localizes to the cytoplasm in a punctate pattern	6.4	2.5	1230	cytoplasm	0.2	80	0.1	118
Biosynthesis	YER055C	HIS1		Verified	ATP phosphoribosyltransferase, a hexameric enzyme, catalyzes the first step in histidine biosynthesis; mutations cause histidine auxotrophy and sensitivity to Cu, Co, and Ni salts; transcription is regulated by general amino acid control	13.5	0.4	-	intracellular	11.7	11	40.8	119
Biosynthesis	YOR226C	ISU2	NUA2	Verified	Conserved protein of the mitochondrial matrix, required for synthesis of mitochondrial and cytosolic iron-sulfur proteins, performs a scaffolding function in mitochondria during Fe/S cluster assembly; isu1 isu2 double mutant is inviable	1.7	0.4	3420	mitochondrial matrix	1.3	17	2.9	120
Biosynthesis	YLR142W	PUT1		Verified	Proline oxidase, nuclear-encoded mitochondrial protein involved in utilization of proline as sole nitrogen source; PUT1 transcription is induced by Put3p in the presence of proline and the absence of a preferred nitrogen source	0.5	2	184	mitochondrion	0.2	35	0.2	121
Biosynthesis	YOL055C	THI20		Verified	Multifunctional protein with both hydroxymethylpyrimidine kinase and thiaminase activities; involved in thiamine biosynthesis and also in thiamine degradation; member of a gene family with THI21 and THI22; functionally redundant with Thi21p	2.3	0.5	195	cytosol	0.3	13	1.1	122
Biosynthesis	YBR006W	UGA2	UGA5	Verified	Succinate semialdehyde dehydrogenase involved in the utilization of gamma-aminobutyrate (GABA) as a nitrogen source; part of the 4-aminobutyrate and glutamate degradation pathways; localized to the cytoplasm	2.6	2.2	Low signal	cytoplasm	-	17	-	123
Ribosomal proteins in the mitochondria or cytosol	YGL121C	GPG1		Verified	Proposed gamma subunit of the heterotrimeric G protein that interacts with the receptor Grp1p; involved in regulation of pseudohyphal growth; requires Gpb1p or Gpb2p to interact with Gpa2p	0.8	2.6	-	-	0.4	15	1	124
Ribosomal proteins in the mitochondria or cytosol	YDR296W	MHR1	XTC1	Verified	Protein involved in homologous recombination in mitochondria and in transcription regulation in nucleus; binds to activation domains of acidic activators; required for recombination-dependent mtDNA partitioning	3.8	2	2610	nucleus; mitochondrion	0.8	18	1.7	125
Ribosomal proteins in the mitochondria or cytosol	YGL068W	MNP1		Verified	Protein associated with the mitochondrial nucleoid; putative mitochondrial ribosomal protein with similarity to E. coli L7/L12 ribosomal protein; required for normal respiratory growth	28.5	2.1	6940	mitochondrial ribosome	2.5	12	7.8	126
Ribosomal proteins in the mitochondria or cytosol	YDR347W	MRP1		Verified	Mitochondrial ribosomal protein of the small subunit; MRP1 exhibits genetic interactions with PET122, encoding a COX3-specific translational activator, and with PET123, encoding a small subunit mitochondrial ribosomal protein	4.6	2.3	2840	mitochondrial small ribosomal subunit	1.5	15	3.8	127
Ribosomal proteins in the mitochondria or cytosol	YDR116C	MRPL1		Verified	Mitochondrial ribosomal protein of the large subunit	0.3	2.6	7010	mitochondrial large ribosomal subunit	1.1	14	3	128
Ribosomal proteins in the mitochondria or cytosol	YKL138C	MRPL31		Verified	Mitochondrial ribosomal protein of the large subunit	0.8	2.2	2120	mitochondrial large ribosomal subunit	1	14	2.7	129
Ribosomal proteins in the mitochondria or cytosol	YGR165W	MRPS35		Verified	Mitochondrial ribosomal protein of the small subunit	2.5	2.1	3460	mitochondrial small ribosomal subunit	1.1	15	2.8	130
Ribosomal proteins in the mitochondria or cytosol	YJR094W-A	RPL43B		Verified	Protein component of the large (60S) ribosomal subunit, identical to Rpl43Ap and has similarity to rat L37a ribosomal protein	3.6	0.4	45500	cytosolic large ribosomal subunit	-	-	-	131
Ribosomal proteins in the mitochondria or cytosol	YBR189W	RPS9B	SUP46|RPS13A	Verified	Protein component of the small (40S) ribosomal subunit; nearly identical to Rps9Ap and has similarity to E. coli S4 and rat S9 ribosomal proteins	10.5	0.5	63300	cytosolic small ribosomal subunit	25.7	12	76.2	132
Ribosomal proteins in the mitochondria or cytosol	YKL156W	RPS27A		Verified	Protein component of the small (40S) ribosomal subunit; nearly identical to Rps27Bp and has similarity to rat S27 ribosomal protein	2.4	2.5	43300	cytosolic small ribosomal subunit	26.6	14	71	133
Ribosomal proteins in the mitochondria or cytosol	YHR038W	RRF1	FIL1|KIM4	Verified	Mitochondrial ribosome recycling factor, essential for mitochondrial protein synthesis and for the maintenance of the respiratory function of mitochondria	2.1	2.2	1440	mitochondrion	0.6	19	1	134
Ribosomal proteins in the mitochondria or cytosol	YDR041W	RSM10		Verified	Mitochondrial ribosomal protein of the small subunit, has similarity to E. coli S10 ribosomal protein; essential for viability, unlike most other mitoribosomal proteins	0.5	2.1	8480	mitochondrial small ribosomal subunit	1.7	18	3.4	135
Ribosomal proteins in the mitochondria or cytosol	YDR175C	RSM24		Verified	Mitochondrial ribosomal protein of the small subunit	3.7	2.4	3150	mitochondrial small ribosomal subunit	1	17	2.2	136
Ribosomal proteins in the mitochondria or cytosol	YHR196W	UTP9		Verified	Nucleolar protein, component of the small subunit (SSU) processome containing the U3 snoRNA that is involved in processing of pre-18S rRNA	5.3	0.5	20000	nucleus; rDNA heterochromatin; small subunit processome	2.4	12	7.6	137
Ribosomal proteins in the mitochondria or cytosol	YFR049W	YMR31		Verified	Mitochondrial ribosomal protein of the small subunit, has similarity to human mitochondrial ribosomal protein MRP-S36	3	2.5	2050	mitochondrial small ribosomal subunit	1.2	17	2.6	138
Other	YAL046C	AIM1		Uncharacterized	Putative protein of unknown function; null mutant displays increased frequency of mitochondrial genome loss (petite formation)	0.4	2	1710	-	0.8	10	3	139
Other	YBR262C	AIM5		Uncharacterized	Protein of unknown function; non-tagged protein is detected in purified mitochondria in high-throughput studies; null mutant displays decreased frequency of mitochondrial genome loss and reduced growth rate in minimal glycerol media	5.7	2.3	2550	mitochondrion	2.5	16	5.7	140
Other	YFR011C	AIM13		Uncharacterized	Putative protein of unknown function; non-tagged protein is detected in highly purified mitochondria; null mutant displays increased frequency of mitochondrial genome loss (petite formation) and reduced growth rate in minimal glycerol media	3.6	2.1	3550	mitochondrion; cytoplasm	1.3	13	4	141
Other	YJR080C	AIM24		Uncharacterized	Protein of unknown function; non-tagged protein is detected in purified mitochondria in high-throughput studies; null mutant displays increased frequency of mitochondrial genome loss and reduced growth rate in minimal glycerol media	14	2.1	2290	mitochondrion	0.7	13	1.8	142
Other	YLR168C	AIM30	MSF1|MSF1'	Uncharacterized	Putative protein of unknown function that may be involved in intramitochondrial sorting; similar to Ups1p and to human PRELI; GFP-tagged protein localizes to mitochondria; required for wild-type respiratory growth	3.2	2.6	2910	mitochondrion	0.9	40	0.9	143
Other	YML030W	AIM31		Uncharacterized	Putative protein of unknown function; GFP-fusion protein localizes to mitochondria; null mutant is viable and displays decreased frequency of mitochondrial genome loss (petite formation) and severe growth rate in minimal glycerol media	5	2.3	1210	mitochondrion	1.9	18	4	144
Other	YML087C	AIM33		Uncharacterized	Putative protein of unknown function; null mutant displays increased frequency of mitochondrial genome loss (petite formation) and severe growth defect in minimal glycerol media	3.6	4.2	-	-	-	-	-	145
Other	YNL100W	AIM37		Uncharacterized	Putative protein of unknown function; non-tagged protein is detected in purified mitochondria; null mutant displays decreased frequency of mitochondrial genome loss (petite formation) and severe growth defect in minimal glycerol media	1.4	2.4	5460	mitochondrion	2.6	18	5.3	146
Other	YNR018W	AIM38		Uncharacterized	Putative protein of unknown function; non-tagged protein is detected in purified mitochondria; null mutant displays decreased frequency of mitochondrial genome loss (petite formation) and severe growth defect in minimal glycerol media	2.8	2.5	12000	mitochondrion	4.5	11	15.7	147
Other	YKR027W	BCH2	FMP50	Verified	Member of the ChAPs family of proteins (Chs5p-Arf1p-binding proteins: Bch1p, Bch2p, Bud7p, Chs6p), that forms the exomer complex with Chs5p to mediate export of specific cargo proteins, including Chs3p, from the Golgi to the plasma membrane	1.6	2.5	2540	exomer complex; colocalizes with trans-Golgi network	0.6	N/A	-	148
Other	YJL014W	CCT3	TCP3|BIN2	Verified	Subunit of the cytosolic chaperonin Cct ring complex, related to Tcp1p, required for the assembly of actin and tubulins in vivo	3.6	0.5	-	cytoskeleton; cytoplasm	2.6	13	7.2	149
Other	YBR038W	CHS2		Verified	Chitin synthase II, requires activation from zymogenic form in order to catalyze the transfer of N-acetylglucosamine (GlcNAc) to chitin; required for the synthesis of chitin in the primary septum during cytokinesis	11.3	2.1	-	cellular bud neck	1	19	2	150
Other	YEL070W	DSF1		Uncharacterized	Deletion suppressor of mpt5 mutation	1.5	9.4	-	-	0.1	N/A	-	151
Other	YGR243W	FMP43		Uncharacterized	Putative protein of unknown function; the authentic, non-tagged protein is detected in highly purified mitochondria in high-throughput studies	3.5	4.9	6750	mitochondrion	0.4	N/A	-	152
Other	YDR110W	FOB1	HRM1	Verified	Nucleolar protein required for DNA replication fork blocking and recombinational hotspot activities; binds to the replication fork barrier site in the rDNA region; related to retroviral integrases	0.3	0.4	1510	nucleolus	0.3	11	1.3	153
Other	YOL152W	FRE7		Verified	Putative ferric reductase with similarity to Fre2p; expression induced by low copper levels	0.5	2.7	-	plasma membrane	0.1	14	0.4	154
Other	YJR118C	ILM1		Uncharacterized	Protein of unknown function; may be involved in mitochondrial DNA maintenance; required for slowed DNA synthesis-induced filamentous growth	4.3	0.4	1160	endoplasmic reticulum	1	11	3.4	155
Other	YFR038W	IRC5		Uncharacterized	Putative ATPase containing the DEAD/H helicase-related sequence motif; null mutant displays increased levels of spontaneous Rad52 foci	0.4	0.5	-	-	0.4	9	1.8	156
Other	YKR019C	IRS4		Verified	Protein involved in regulation of phosphatidylinositol 4,5-bisphosphate concentrations; Irs4p and Tax4p bind and activate the phosphatase Inp51p; mutation confers an increase in rDNA silencing	8.2	3.7	-	mitochondrion	0.1	21	0.2	157
Other	YHR039C	MSC7		Uncharacterized	Protein of unknown function, green fluorescent protein (GFP)-fusion protein localizes to the endoplasmic reticulum; msc7 mutants are defective in directing meiotic recombination events to homologous chromatids	0.3	0.4	2500	endoplasmic reticulum	11.1	16	26.5	158
Other	YPL052W	OAZ1	YPL052W-A	Verified	Regulator of ornithine decarboxylase (Spe1p), antizyme that binds to Spe1p to regulate ubiquitin-independent degradation; ribosomal frameshifting during synthesis of Oaz1p and its ubiquitin-mediated degradation are both polyamine-regulated	3.3	0.5	-	-	0.6	20	1.1	159
Other	YBR230C	OM14		Verified	Integral mitochondrial outer membrane protein; abundance is decreased in cells grown in glucose relative to other carbon sources; appears to contain 3 alpha-helical transmembrane segments; ORF encodes a 97-basepair intron	1.7	3.3	4750	integral to mitochondrial outer membrane	1.8	18	3.8	160
Other	YIL136W	OM45		Verified	Protein of unknown function, major constituent of the mitochondrial outer membrane; located on the outer (cytosolic) face of the outer membrane	4.2	7.3	6490	integral to mitochondrial outer membrane; mitochondrial outer membrane	0.4	38	0.5	161
Other	YDR329C	PEX3	PAS3	Verified	Peroxisomal membrane protein (PMP) required required for the proper localization and stability of PMPs; interacts with Pex19p	9.3	2.8	1400	peroxisomal membrane; endoplasmic reticulum	0.7	25	1.1	162
Other	YKL163W	PIR3	CCW8	Verified	O-glycosylated covalently-bound cell wall protein required for cell wall stability; expression is cell cycle regulated, peaking in M/G1 and also subject to regulation by the cell integrity pathway	1.4	2.4	-	cell wall	2.5	N/A	-	163
Other	YAL023C	PMT2	FUN25	Verified	Protein O-mannosyltransferase, transfers mannose residues from dolichyl phosphate-D-mannose to protein serine/threonine residues; acts in a complex with Pmt1p, can instead interact with Pmt5p in some conditions; target for new antifungals	0.2	0.5	6510	endoplasmic reticulum	2.7	14	7.1	164
Other	YDL039C	PRM7		Verified	Pheromone-regulated protein, predicted to have one transmembrane segment; promoter contains Gcn4p binding elements	0.7	2.3	-	integral to membrane	3.1	12	9.9	165
Other	YGL120C	PRP43	JA1	Verified	RNA helicase in the DEAH-box family, functions in both RNA polymerase I and polymerase II transcript metabolism, involved in release of the lariat-intron from the spliceosome	0.8	0.5	16900	spliceosome	2.9	11	10.1	166
Other	YLR204W	QRI5	COX24	Verified	Mitochondrial inner membrane protein, required for accumulation of spliced COX1 mRNA; may have an additional role in translation of COX1 mRNA	4.8	2.1	-	integral to mitochondrial inner membrane	1	24	1.6	167
Other	YDL104C	QRI7		Uncharacterized	Putative metalloprotease, similar to O-sialoglycoprotein metallopeptidase from P. haemolytica; the authentic, non-tagged protein is detected in highly purified mitochondria in high-throughput studies	2.5	2.1	1400	mitochondrion	0.2	9	1	168
Other	YGR070W	ROM1	SKC1	Verified	GDP/GTP exchange protein (GEP) for Rho1p; mutations are synthetically lethal with mutations in rom2, which also encodes a GEP	0.2	0.4	-	intracellular	0.2	26	0.4	169
Other	YDL048C	STP4		Verified	Protein containing a Kruppel-type zinc-finger domain; has similarity to Stp1p, Stp2p, and Stp3p	3	2	623	nucleus; mitochondrion; cytoplasm	1.2	9	5.2	170
Other	YJL035C	TAD2		Verified	Subunit of tRNA-specific adenosine-34 deaminase, forms a heterodimer with Tad3p that converts adenosine to inosine at the wobble position of several tRNAs	2.1	0.5	830	nucleus; cytoplasm	0.4	46	0.4	171
Other	YLR327C	TMA10	RBF9	Verified	Protein of unknown function that associates with ribosomes	1.3	4.6	504	ribosome	0.8	N/A	-	172
Other	YER049W	TPA1		Verified	Protein of unknown function; interacts with Sup45p (eRF1), Sup35p (eRF3) and Pab1p; has a role in translation termination efficiency, mRNA poly(A) tail length and mRNA stability	6.9	0.5	8910	nucleus	3.6	12	10.9	173
Other	YOR187W	TUF1		Verified	Mitochondrial translation elongation factor Tu; comprises both GTPase and guanine nucleotide exchange factor activities, while these activities are found in separate proteins in S. pombe and humans	11.4	2.3	58500	mitochondrial matrix	7.2	13	20.3	174
Other	YFL010C	WWM1		Verified	WW domain containing protein of unknown function; binds to Mca1p, a caspase-related protease that regulates H2O2-induced apoptosis; overexpression causes Gi phase growth arrest and clonal death that is suppressed by overexpression of MCA1	3.1	0.4	6020	nucleus	3.5	24	5.4	175
Other	YKL067W	YNK1	NDK1	Verified	Nucleoside diphosphate kinase, catalyzes the transfer of gamma phosphates from nucleoside triphosphates, usually ATP, to nucleoside diphosphates by a mechanism that involves formation of an autophosphorylated enzyme intermediate	3.3	3.1	7130	cytosol; mitochondrial intermembrane space	3.9	17	8.4	176
Other	YBR046C	ZTA1		Verified	Zeta-crystallin homolog, found in the cytoplasm and nucleus; has similarity to E. coli quinone oxidoreductase and to human zeta-crystallin, which has quinone oxidoreductase activity	2.1	2.6	-	nucleus; cytoplasm	0.8	18	1.5	177
Other	YAR068W	-		Uncharacterized	Fungal-specific protein of unknown function; induced in respiratory-deficient cells	0.7	0.4	-	-	0.4	N/A	-	178
Other	YEL020C	-		Uncharacterized	Hypothetical protein with low sequence identity to Pdc1p	2.3	2	-	cytoplasm	0.7	16	1.4	179
Other	YER067W	-		Uncharacterized	Putative protein of unknown function; green fluorescent protein (GFP)-fusion protein localizes to the cytoplasm and nucleus; YER067W is not an essential gene	2.3	4.1	8450	cytoplasm; nucleus	0.3	25	0.5	180
Other	YGR110W	-		Uncharacterized	Putative protein of unknown function; transcription is increased in response to genotoxic stress; plays a role in restricting Ty1 transposition	2.2	2.3	-	-	0.2	22	0.3	181
Other	YHR151C	-		Uncharacterized	Putative protein of unknown function	7.4	0.5	-	-	0.3	15	0.8	182
Other	YMR034C	-		Uncharacterized	Putative transporter, member of the SLC10 carrier family; identified in a transposon mutagenesis screen as a gene involved in azole resistance; YMR034C is not an essential gene	0.7	2	-	-	0.2	13	0.6	183
Other	YOL098C	-		Uncharacterized	Putative metalloprotease	0.9	0.5	8120	cytoplasm	1.2	17	2.6	184
Other	YOL114C	-		Uncharacterized	Putative protein of unknown function with similarity to human ICT1 and prokaryotic factors that may function in translation termination; YOL114C is not an essential gene	0.3	2.1	-	-	0.1	27	0.2	185
Other	YOR019W	-		Verified	Protein of unknown function that may interact with ribosomes, based on co-purification experiments	0.1	2.1	-	-	0.1	21	0.3	186
Other	YOR214C	-		Uncharacterized	Putative protein of unknown function; YOR214C is not an essential gene	0.3	0.5	-	cell wall	-	-	-	187
Other	YOR289W	-		Uncharacterized	Putative protein of unknown function; transcription induced by the unfolded protein response; green fluorescent protein (GFP)-fusion protein localizes to both the cytoplasm and the nucleus	2.1	2		cytoplasm; nucleus	0.3	19	0.7	188
Other	YPR148C	-		Verified	Protein of unknown function that may interact with ribosomes, based on co-purification experiments; green fluorescent protein (GFP)-fusion protein localizes to the cytoplasm in a punctate pattern	2.6	2.1	Low signal	cytoplasm	2.5	16	5.8	189
Other	YPR157W	-		Uncharacterized	Putative protein of unknown function	9.6	2.4	-	-	-	-	-	190
Dubious	YBR032W	-		Dubious	Dubious open reading frame unlikely to encode a protein, based on experimental and comparative sequence data	1	0.4	-	-	0.3	25	0.5
Dubious	YDR230W	-		Dubious	Dubious open reading frame unlikely to encode a protein, based on available experimental and comparative sequence data; partially overlaps the verified gene COX20	9.2	2.1	-	-	-	-	-
Dubious	YER188W	-		Dubious	Hypothetical protein	0.2	0.4	-	-	0.2	9	0.7
Dubious	YGL188C	-		Dubious	Dubious open reading frame unlikely to encode a functional protein, based on available experimental and comparative sequence data	11.2	2.1	-	-	0.4	28	0.6
Other	YGR161C-C	-		Uncharacterized	Retrotransposon TYA Gag gene co-transcribed with TYB Pol; translated as TYA or TYA-TYB polyprotein; Gag is a nucleocapsid protein that is the structural constituent of virus-like particles (VLPs); similar to retroviral Gag	4.5	2.3	-	-	-	-	-
Dubious	YGR182C	-		Dubious	Dubious open reading frame unlikely to encode a protein, based on available experimental and comparative sequence data; partially overlaps the verified ORF TIM13/YGR181W	9.8	3.2	-	-	2.4	26	3.4
Dubious	YHR214W-A	-		Dubious	Dubious open reading frame unlikely to encode a protein, based on experimental and comparative sequence data; similar to the fungal specific protein encoded by YAR068W; induced by zinc deficiency	0.8	0.5	-	-	-	-	-
Dubious	YJL032W	-		Dubious	Dubious open reading frame unlikely to encode a functional protein; overlaps 3' end of essential BET4 gene encoding the alpha subunit of Type II geranylgeranyltransferase	6.5	0.5	-	-	0.1	19	0.1
Dubious	YKL066W	-		Dubious	Dubious open reading frame, unlikely to encode a protein; not conserved in closely related <i>Saccharomyces</i> species; partially overlaps the verified gene YNK1	1.6	2.5	-	-	0.9	19	1.7
Dubious	YKL169C	-		Dubious	Dubious open reading frame unlikely to encode a protein, based on available experimental and comparative sequence data; partially overlaps the verified gene MRPL38	2.6	2.3	-	cytoplasm,nucleus	0.3	N/A	-
Dubious	YLL065W	-		Dubious	Dubious open reading frame unlikely to encode a protein, based on available experimental and comparative sequence data; overlaps chromosome XII telomeric element core sequences	2.6	0.4	-	-	-	-	-
Dubious	YLR294C	-		Dubious	Dubious open reading frame unlikely to encode a protein, based on available experimental and comparative sequence data; partially overlaps the verified gene ATP14	9.1	2.4	-	-	5.2	17	11.5
Dubious	YLR311C	-		Dubious	Dubious open reading frame unlikely to encode a protein, based on available experimental and comparative sequence data	2.4	2.4	-	-	-	50	-
Other	YNL054W-B	-		Pseudogene	TyB Gag-Pol protein; proteolytically processed to make the Gag, RT, PR, and IN proteins that are required for retrotransposition	0.3	2	-	-	-	-	-
Dubious	YOL085C	-		Dubious	Dubious open reading frame unlikely to encode a protein, based on experimental and comparative sequence data; partially overlaps the dubious gene YOL085W-A	0.4	2.2	-	-	-	50	-
Dubious	YOL150C	-		Dubious	Dubious open reading frame unlikely to encode a functional protein, based on available experimental and comparative sequence data	1.9	0.5	-	mitochondrion	0.2	14	0.7
Dubious	YOR135C	-		Dubious	Hypothetical protein; null mutant displays increased levels of spontaneous Rad52 foci	1	2	-	-	0.1	17	0.3
Dubious	YOR225W	-		Dubious	Dubious open reading frame, unlikely to encode a functional protein; based on available experimental and comparative sequence data	2.5	0.3	-	-	0.4	18	0.8
Dubious	YPR099C	-		Dubious	Dubious open reading frame unlikely to encode a protein, based on available experimental and comparative sequence data; partially overlaps the verified gene MRPL51/YPR100W	7.4	2.1	-	-	0.1	23	0.3
Dubious	YPR126C	-		Dubious	Dubious open reading frame unlikely to encode a functional protein, based on available experimental and comparative sequence data	5.3	2.1	-	-	0.3	15	0.7
Dubious	YPR150W	-		Dubious	Dubious open reading frame unlikely to encode a protein, based on available experimental and comparative sequence data; partially overlaps the verified gene SUE1/YPR151C	0.9	2.9	-	-	-	-	-
