# Supplementary material for: Transcriptome analysis of a respiratory Saccharomyces cerevisiae strain suggests the expression of its phenotype is glucose insensitive and predominantly controlled by Hap4, Cat8 and Mig1
Source: BMC Genomics. 2008 Jul 31;9:365. doi: 10.1186/1471-2164-9-365 (PMC2536679; doi:10.1186/1471-2164-9-365)
Supplement: Additional file 3 — A further 636 genes changed their expression levels either up by a factor of <2.0 (317 genes) or down by a factor > 0.5 (319 genes) and are presented in Excel format. [file 1471-2164-9-365-S3.xls]

## Sheet: 2>Factor Change>0.5
yORF (HXT1,4,6 datapoints removed)	Gene	Alias Gene	Verified or Uncharacterized	ORF or transposable_element_gene or pseudogene	Gene description	Base expression value	Factor change	Total number of genes
YPR166C	MRP2		Verified	ORF	Mitochondrial ribosomal protein of the small subunit	4.238	1.98882	1
YBR044C	TCM62		Verified	ORF	Protein involved in the assembly of the mitochondrial succinate dehydrogenase complex; putative chaperone	2.85304	1.98497	2
YOR185C	GSP2	CNR2	Verified	ORF	GTP binding protein (mammalian Ranp homolog) involved in the maintenance of nuclear organization, RNA processing and transport; interacts with Kap121p, Kap123p and Pdr6p (karyophilin betas); Gsp1p homolog that is not required for viability	0.96164	1.9831	3
YDL097C	RPN6	NAS4	Verified	ORF	Essential, non-ATPase regulatory subunit of the 26S proteasome lid required for the assembly and activity of the 26S proteasome; the human homolog (S9 protein) partially rescues Rpn6p depletion	0.142738	1.98002	4
YPL087W	YDC1		Verified	ORF	Alkaline dihydroceramidase, involved in sphingolipid metabolism; preferentially hydrolyzes dihydroceramide to a free fatty acid and dihydrosphingosine; has a minor reverse activity	2.71842	1.97668	5
YLR312W-A	MRPL15		Verified	ORF	Mitochondrial ribosomal protein of the large subunit	0.527104	1.97255	6
YDL112W	TRM3		Verified	ORF	2'-O-ribose methyltransferase, catalyzes the ribose methylation of the guanosine nucleotide at position 18 of tRNAs	0.736528	1.97251	7
YJR079W			Uncharacterized	ORF	Putative protein of unknown function; mutation results in impaired mitochondrial respiration	9.65163	1.96369	8
YJL153C	INO1	2001-04-01	Verified	ORF	Inositol 1-phosphate synthase, involved in synthesis of inositol phosphates and inositol-containing phospholipids; transcription is coregulated with other phospholipid biosynthetic genes by Ino2p and Ino4p, which bind the UASINO DNA element	1.17304	1.96358	9
YDR494W	RSM28		Verified	ORF	Mitochondrial ribosomal protein of the small subunit; genetic interactions suggest a possible role in promoting translation initiation	8.22509	1.96123	10
YBL038W	MRPL16		Verified	ORF	Mitochondrial ribosomal protein of the large subunit	5.35974	1.95753	11
YER130C			Uncharacterized	ORF	Hypothetical protein	0.855009	1.95487	12
YPR002W	PDH1		Verified	ORF	Mitochondrial protein that participates in respiration, induced by diauxic shift; homologous to E. coli PrpD, may take part in the conversion of 2-methylcitrate to 2-methylisocitrate	2.96185	1.95408	13
YKR011C		TOS5	Uncharacterized	ORF	Putative protein of unknown function; green fluorescent protein (GFP)-fusion protein localizes to the nucleus	2.49975	1.95294	14
YIL070C	MAM33		Verified	ORF	Acidic protein of the mitochondrial matrix involved in oxidative phosphorylation; related to the human complement receptor gC1q-R	3.67735	1.95144	15
YJR048W	CYC1		Verified	ORF	Cytochrome c, isoform 1; electron carrier of the mitochondrial intermembrane space that transfers electrons from ubiquinone-cytochrome c oxidoreductase to cytochrome c oxidase during cellular respiration	14.4911	1.94887	16
YEL050C	RML2		Verified	ORF	Mitochondrial ribosomal protein of the large subunit, has similarity to E. coli L2 ribosomal protein; fat21 mutant allele causes inability to utilize oleate and may interfere with activity of the Adr1p transcription factor	3.89269	1.94514	17
YDR322W	MRPL35		Verified	ORF	Mitochondrial ribosomal protein of the large subunit	8.56422	1.94277	18
YKL053C-A	MDM35		Verified	ORF	Mitochondrial intermembrane space cysteine motif protein; mutation affects mitochondrial distribution and morphology	2.81079	1.9402	19
YDR298C	ATP5	OSC1	Verified	ORF	Subunit 5 of the stator stalk of mitochondrial F1F0 ATP synthase, which is an evolutionarily conserved enzyme complex required for ATP synthesis; homologous to bovine subunit OSCP (oligomycin sensitivity-conferring protein); phosphorylated	27.4684	1.9386	20
YHR011W	DIA4		Verified	ORF	Probable mitochondrial seryl-tRNA synthetase, mutant displays increased invasive and pseudohyphal growth	2.46643	1.93835	21
YBL059W			Uncharacterized	ORF	Putative protein of unknown function; the authentic, non-tagged protein is detected in highly purified mitochondria in high-throughput studies	0.712209	1.93828	22
YDR342C	HXT7		Verified	ORF	High-affinity glucose transporter of the major facilitator superfamily, nearly identical to Hxt6p, expressed at high basal levels relative to other HXTs, expression repressed by high glucose levels	170.763	1.93762	23
YBL030C	PET9	OP1|ANC2|AAC2	Verified	ORF	Major ADP/ATP carrier of the mitochondrial inner membrane, exchanges cytosolic ADP for mitochondrially synthesized ATP; phosphorylated; required for viability in many common lab strains carrying a mutation in the polymorphic SAL1 gene	80.2006	1.92959	24
YJR008W			Uncharacterized	ORF	Putative protein of unknown function; expression repressed by inosine and choline in an Opi1p-dependent manner; expression induced by mild heat-stress on a non-fermentable carbon source.	4.09643	1.92941	25
YML025C	YML6		Verified	ORF	Mitochondrial ribosomal protein of the large subunit, has similarity to E. coli L4 ribosomal protein and human mitoribosomal MRP-L4 protein; essential for viability, unlike most other mitoribosomal proteins	2.33641	1.92646	26
YAL034C	FUN19		Verified	ORF	Non-essential protein of unknown function	0.285112	1.91923	27
YCL064C	CHA1		Verified	ORF	Catabolic L-serine (L-threonine) deaminase, catalyzes the degradation of both L-serine and L-threonine; required to use serine or threonine as the sole nitrogen source, transcriptionally induced by serine and threonine	9.4288	1.91913	28
YIL093C	RSM25		Verified	ORF	Mitochondrial ribosomal protein of the small subunit	1.0995	1.91265	29
YGR021W			Uncharacterized	ORF	Putative protein of unknown function; the authentic, non-tagged protein is detected in highly purified mitochondria in high-throughput studies	1.41406	1.91122	30
YMR015C	ERG5	CYP61	Verified	ORF	C-22 sterol desaturase, a cytochrome P450 enzyme that catalyzes the formation of the C-22(23) double bond in the sterol side chain in ergosterol biosynthesis; may be a target of azole antifungal drugs	2.41954	1.90706	31
YKL195W	MIA40	TIM40|FMP15	Verified	ORF	Essential protein of the mitochondrial intermembrane space (IMS); promotes retention of newly imported proteins; may do so by stabilizing client protein folding as part of a disulfide relay system or transferring metal to client proteins	4.58486	1.9064	32
YGR260W	TNA1		Verified	ORF	High affinity nicotinic acid plasma membrane permease, responsible for uptake of low levels of nicotinic acid; expression of the gene increases in the absence of extracellular nicotinic acid or para-aminobenzoate (PABA)	8.05038	1.90254	33
YOR386W	PHR1		Verified	ORF	DNA photolyase involved in photoreactivation, repairs pyrimidine dimers in the presence of visible light; induced by DNA damage; regulated by transcriptional repressor Rph1p	0.386627	1.89618	34
YMR191W	SPG5		Verified	ORF	Protein required for survival at high temperature during stationary phase; not required for growth on nonfermentable carbon sources	0.976227	1.89598	35
YNL334C	SNO2		Verified	ORF	Protein of unknown function, nearly identical to Sno3p; expression is induced before the diauxic shift and also in the absence of thiamin	1.1169	1.88915	36
YHR044C	DOG1		Verified	ORF	2-deoxyglucose-6-phosphate phosphatase, similar to Dog2p, member of a family of low molecular weight phosphatases; confers 2-deoxyglucose resistance when overexpressed, in vivo substrate has not yet been identified	1.09867	1.88891	37
YOL109W	ZEO1		Verified	ORF	Peripheral membrane protein of the plasma membrane that interacts with Mid2p; regulates the cell integrity pathway mediated by Pkc1p and Slt2p; the authentic protein is detected in a phosphorylated state in highly purified mitochondria	2.33635	1.8847	38
YDL079C	MRK1		Verified	ORF	Glycogen synthase kinase 3 (GSK-3) homolog; one of four GSK-3 homologs in S. cerevisiae that function to activate Msn2p-dependent transcription of stress responsive genes and that function in protein degradation	1.30012	1.88441	39
YPL177C	CUP9		Verified	ORF	Homeodomain-containing transcriptional repressor of PTR2, which encodes a major peptide transporter; imported peptides activate ubiquitin-dependent proteolysis, resulting in degradation of Cup9p and de-repression of PTR2 transcription	2.5557	1.883	40
YNL310C	ZIM17	HEP1|TIM15|FMP28	Verified	ORF	Heat shock protein with a zinc finger motif; essential for protein import into mitochondria; may act with Pam18p to facilitate recognition and folding of imported proteins by Ssc1p (mtHSP70) in the mitochondrial matrix	0.608958	1.88232	41
YPR100W	MRPL51		Verified	ORF	Mitochondrial ribosomal protein of the large subunit	11.1879	1.88126	42
YMR256C	COX7		Verified	ORF	Subunit VII of cytochrome c oxidase, which is the terminal member of the mitochondrial inner membrane electron transport chain	2.20555	1.88079	43
YGR286C	BIO2		Verified	ORF	Biotin synthase, catalyzes the conversion of dethiobiotin to biotin, which is the last step of the biotin biosynthesis pathway; complements E. coli bioB mutant	2.86296	1.8799	44
YLR163C	MAS1	MIF1	Verified	ORF	Smaller subunit of the mitochondrial processing protease (MPP), essential processing enzyme that cleaves the N-terminal targeting sequences from mitochondrially imported proteins	2.79578	1.87955	45
YDR096W	GIS1		Verified	ORF	JmjC domain-containing histone demethylase; transcription factor involved in the expression of genes during nutrient limitation; also involved in the negative regulation of DPP1 and PHR1	0.150658	1.87835	46
YFL037W	TUB2	SHE8|ARM10	Verified	ORF	Beta-tubulin; associates with alpha-tubulin (Tub1p and Tub3p) to form tubulin dimer, which polymerizes to form microtubules	0.45846	1.8741	47
YKR006C	MRPL13	YK105	Verified	ORF	Mitochondrial ribosomal protein of the large subunit, not essential for mitochondrial translation	1.18592	1.87011	48
YMR158W	MRPS8		Verified	ORF	Mitochondrial ribosomal protein of the small subunit	1.00297	1.86848	49
YMR193W	MRPL24	MRPL14	Verified	ORF	Mitochondrial ribosomal protein of the large subunit	1.79923	1.86707	50
YDL168W	SFA1	ADH5	Verified	ORF	Bifunctional enzyme containing both alcohol dehydrogenase and glutathione-dependent formaldehyde dehydrogenase activities, functions in formaldehyde detoxification and formation of long chain and complex alcohols, regulated by Hog1p-Sko1p	31.6515	1.86632	51
YPL173W	MRPL40		Verified	ORF	Mitochondrial ribosomal protein of the large subunit	4.55066	1.8645	52
YLL038C	ENT4		Verified	ORF	Protein of unknown function, contains an N-terminal epsin-like domain	0.244169	1.86132	53
YOR138C	RUP1		Verified	ORF	Protein involved in regulation of Rsp5p, which is an essential HECT ubiquitin ligase; required for binding of Rsp5p to Ubp2p; contains an UBA domain	1.19196	1.8541	54
YLR289W	GUF1		Verified	ORF	Mitochondrial GTPase of unknown function, similar to E. coli elongation factor-type GTP-binding protein LepA and to LK1236.1 from Caenorhabditis elegans	1.47011	1.84912	55
YLR258W	GSY2		Verified	ORF	Glycogen synthase, similar to Gsy1p; expression induced by glucose limitation, nitrogen starvation, heat shock, and stationary phase; activity regulated by cAMP-dependent, Snf1p and Pho85p kinases as well as by the Gac1p-Glc7p phosphatase	0.923107	1.84564	56
YDR007W	TRP1		Verified	ORF	Phosphoribosylanthranilate isomerase that catalyzes the third step in tryptophan biosynthesis; in 2004, the sequence of TRP1 from strain S228C was updated by changing the previously annotated internal STOP (TAA) to serine (TCA)	6.29012	1.84509	57
YGL143C	MRF1		Verified	ORF	Mitochondrial translation release factor, involved in stop codon recognition and hydrolysis of the peptidyl-tRNA bond during mitochondrial translation; lack of MRF1 causes mitochondrial genome instability	2.41581	1.84505	58
YDR237W	MRPL7		Verified	ORF	Mitochondrial ribosomal protein of the large subunit	1.04557	1.84282	59
YHR219W			Uncharacterized	ORF	Putative protein of unknown function with similarity to helicases; located in the telomere region on the right arm of chromosome VIII	11.5663	1.84142	60
YHL050C			Uncharacterized	ORF	Putative protein of unknown function, potential Cdc28p substrate	18.3422	1.84059	61
YDR272W	GLO2		Verified	ORF	Cytoplasmic glyoxalase II, catalyzes the hydrolysis of S-D-lactoylglutathione into glutathione and D-lactate	2.65733	1.83451	62
YGR183C	QCR9	UCR9	Verified	ORF	Subunit 9 of the ubiquinol cytochrome-c reductase complex, which is a component of the mitochondrial inner membrane electron transport chain; required for electron transfer at the ubiquinol oxidase site of the complex	1.54926	1.8344	63
YBR147W			Uncharacterized	ORF	Putative protein of unknown function; the authentic, non-tagged protein is detected in highly purified mitochondria in high-throughput studies; null mutant displays fluconazole resistance	1.50804	1.83411	64
YHR100C			Uncharacterized	ORF	Putative protein of unknown function, required for respiratory growth; the authentic, non-tagged protein is detected in highly purified mitochondria in high-throughput studies	1.4661	1.83264	65
YNL284C	MRPL10	MRPL18	Verified	ORF	Mitochondrial ribosomal protein of the large subunit; appears as two protein spots (YmL10 and YmL18) on two-dimensional SDS gels	2.7231	1.82567	66
YPR023C	EAF3		Verified	ORF	Esa1p-associated factor, nonessential component of the NuA4 acetyltransferase complex, homologous to Drosophila dosage compensation protein MSL3	10.6347	1.82183	67
YGL191W	COX13		Verified	ORF	Subunit VIa of cytochrome c oxidase, which is the terminal member of the mitochondrial inner membrane electron transport chain; not essential for cytochrome c oxidase activity but may modulate activity in response to ATP	1.35348	1.82129	68
YBL113C			Uncharacterized	ORF	Helicase-like protein encoded within the telomeric Y' element	6.50667	1.81358	69
YLR231C	BNA5		Verified	ORF	Kynureninase, required for biosynthesis of nicotinic acid from tryptophan via kynurenine pathway	0.581118	1.81222	70
YDL022W	GPD1	OSR5|OSG1|HOR1|DAR1	Verified	ORF	NAD-dependent glycerol-3-phosphate dehydrogenase, key enzyme of glycerol synthesis, essential for growth under osmotic stress; expression regulated by high-osmolarity glycerol response pathway; homolog of Gpd2p	25.2374	1.80905	71
YKL140W	TGL1	YKL5	Verified	ORF	Steryl ester hydrolase, one of three gene products (Yeh1p, Yeh2p, Tgl1p) responsible for steryl ester hydrolase activity and involved in sterol homeostasis; localized to lipid particle membranes	1.09934	1.80811	72
YMR188C	MRPS17		Verified	ORF	Mitochondrial ribosomal protein of the small subunit	6.26066	1.806	73
YNL306W	MRPS18		Verified	ORF	Mitochondrial ribosomal protein of the small subunit; essential for viability, unlike most other mitoribosomal proteins	12.7776	1.80393	74
YJL166W	QCR8	COR5	Verified	ORF	Subunit 8 of ubiquinol cytochrome-c reductase complex, which is a component of the mitochondrial inner membrane electron transport chain; oriented facing the intermembrane space; expression is regulated by Abf1p and Cpf1p	11.6314	1.79744	75
YDR097C	MSH6	PMS3	Verified	ORF	Protein required for mismatch repair in mitosis and meiosis, forms a complex with Msh2p to repair both single-base & insertion-deletion mispairs; potentially phosphorylated by Cdc28p	0.272543	1.79743	76
YPL201C	YIG1		Verified	ORF	Protein that interacts with glycerol 3-phosphatase and plays a role in anaerobic glycerol production; localizes to the nucleus and cytosol	0.380771	1.79734	77
YBR238C			Verified	ORF	Mitochondrial membrane protein with similarity to Rmd9p; not required for respiratory growth but causes a synthetic respiratory defect in combination with rmd9 mutations; transcriptionally up-regulated by TOR; deletion increases life span	0.929557	1.79256	78
YHR043C	DOG2		Verified	ORF	2-deoxyglucose-6-phosphate phosphatase, member of a family of low molecular weight phosphatases, similar to Dog1p, induced by oxidative and osmotic stress, confers 2-deoxyglucose resistance when overexpressed	1.84026	1.78683	79
YBR169C	SSE2		Verified	ORF	Member of the heat shock protein 70 (HSP70) family; may be involved in protein folding; localized to the cytoplasm; highly homologous to the heat shock protein Sse1p	0.450063	1.77967	80
YIR038C	GTT1		Verified	ORF	ER associated glutathione S-transferase capable of homodimerization; expression induced during the diauxic shift and throughout stationary phase; functional overlap with Gtt2p, Grx1p, and Grx2p	1.20239	1.77751	81
YPL113C			Uncharacterized	ORF	Glyoxylate reductase; acts on glyoxylate and hydroxypyruvate substrates; YPL113C is not an essential gene	0.723676	1.77715	82
YNL185C	MRPL19		Verified	ORF	Mitochondrial ribosomal protein of the large subunit	3.58918	1.77589	83
YBR026C	ETR1	MRF1'|MRF1	Verified	ORF	2-enoyl thioester reductase, member of the medium chain dehydrogenase/reductase family; localized to in mitochondria, where it has a probable role in fatty acid synthesis	4.42384	1.77543	84
YIL157C	COA1	FMP35	Uncharacterized	ORF	Putative protein of unknown function; the authentic, non-tagged protein is detected in highly purified mitochondria in high-throughput studies; null mutant is defective in cytochrome oxidase and is respiratory deficient	1.86097	1.77378	85
YDR077W	SED1		Verified	ORF	Major stress-induced structural GPI-cell wall glycoprotein in stationary-phase cells, associates with translating ribosomes, possible role in mitochondrial genome maintenance; ORF contains two distinct variable minisatellites	62.8156	1.77336	86
YBR146W	MRPS9		Verified	ORF	Mitochondrial ribosomal protein of the small subunit	8.56517	1.7732	87
YMR104C	YPK2	YKR2	Verified	ORF	Protein kinase with similarityto serine/threonine protein kinase Ypk1p; functionally redundant with YPK1 at the genetic level; participates in a signaling pathway required for optimal cell wall integrity; homolog of mammalian kinase SGK	0.742771	1.77216	88
YLR348C	DIC1		Verified	ORF	Mitochondrial dicarboxylate carrier, integral membrane protein, catalyzes a dicarboxylate-phosphate exchange across the inner mitochondrial membrane, transports cytoplasmic dicarboxylates into the mitochondrial matrix	8.16724	1.77016	89
YHR218W			Uncharacterized	ORF	Helicase-like protein encoded within the telomeric Y' element	4.63564	1.76909	90
YDR517W	GRH1		Verified	ORF	Acetylated, cis-golgi localized protein involved in ER to Golgi transport; homolog of human GRASP65; forms a complex with the coiled-coil protein Bug1p; mutants are compromised for the fusion of ER-derived vesicles with Golgi membranes	1.09371	1.7635	91
YHL020C	OPI1		Verified	ORF	Transcriptional regulator of a variety of genes; phosphorylation by protein kinase A stimulates Opi1p function in negative regulation of phospholipid biosynthetic genes; involved in telomere maintenance	1.38456	1.76329	92
YMR145C	NDE1	NDH1	Verified	ORF	Mitochondrial external NADH dehydrogenase, a type II NAD(P)H:quinone oxidoreductase that catalyzes the oxidation of cytosolic NADH; Nde1p and Nde2p provide cytosolic NADH to the mitochondrial respiratory chain	2.48311	1.75653	93
YNL177C	MRPL22		Verified	ORF	Mitochondrial ribosomal protein of the large subunit	26.8195	1.755	94
YKL170W	MRPL38	MRPL34	Verified	ORF	Mitochondrial ribosomal protein of the large subunit; appears as two protein spots (YmL34 and YmL38) on two-dimensional SDS gels	2.65978	1.75056	95
YEL012W	UBC8	GID3	Verified	ORF	Ubiquitin-conjugating enzyme that negatively regulates gluconeogenesis by mediating the glucose-induced ubiquitination of fructose-1,6-bisphosphatase (FBPase); cytoplasmic enzyme that catalyzes the ubiquitination of histones in vitro	14.0089	1.74713	96
YKL109W	HAP4		Verified	ORF	Subunit of the heme-activated, glucose-repressed Hap2p/3p/4p/5p CCAAT-binding complex, a transcriptional activator and global regulator of respiratory gene expression; provides the principal activation function of the complex	1.81538	1.74487	97
YEL052W	AFG1		Verified	ORF	Conserved protein that may act as a chaperone in the degradation of misfolded or unassembled cytochrome c oxidase subunits; localized to matrix face of the mitochondrial inner membrane; member of the AAA family but lacks a protease domain	2.65485	1.74466	98
YGR220C	MRPL9		Verified	ORF	Mitochondrial ribosomal protein of the large subunit	2.67512	1.73562	99
YOR354C	MSC6		Verified	ORF	Protein of unknown function; mutant is defective in directing meiotic recombination events to homologous chromatids; the authentic, non-tagged protein is detected in highly purified mitochondria in high-throughput studies	3.66729	1.73543	100
YGR058W	PEF1		Verified	ORF	Penta-EF-hand protein required for polar bud growth and cell wall abscission; binds calcium and zinc with different affinity; localizes to bud site in G1, bud neck in G2	1.09885	1.73515	101
YKR016W			Uncharacterized	ORF	Putative protein of unknown function; the authentic, non-tagged protein is detected in highly purified mitochondria in high-throughput studies	0.907939	1.7308	102
YOL052C-A	DDR2	YOL053C-A|DDRA2	Verified	ORF	Multistress response protein, expression is activated by a variety of xenobiotic agents and environmental or physiological stresses	0.928652	1.72738	103
YDR036C	EHD3	MRP5	Verified	ORF	Protein with an indirect role in endocytic membrane trafficking, member of a family of enoyl-CoA hydratase/isomerases; non-tagged protein is detected in highly purified mitochondria in high-throughput studies; phosphorylated	0.88366	1.72622	104
YPL183W-A		GON5	Uncharacterized	ORF	Homolog of the prokaryotic ribosomal protein L36, likely to be a mitochondrial ribosomal protein coded in the nuclear genome	0.608407	1.72533	105
YPR140W	TAZ1		Verified	ORF	Lyso-phosphatidylcholine acyltransferase, required for normal phospholipid content of mitochondrial membranes; may remodel acyl groups of cardiolipin in the inner membrane; similar to human tafazzin, which is implicated in Barth syndrome	1.17871	1.72521	106
YHL021C			Uncharacterized	ORF	Putative protein of unknown function; the authentic, non-tagged protein is detected in highly purified mitochondria in high-throughput studies	1.14597	1.72437	107
YKR049C	FMP46		Verified	ORF	Putative redox protein containing a thioredoxin fold; the authentic, non-tagged protein is detected in highly purified mitochondria in high-throughput studies	0.962502	1.72427	108
YPR027C			Uncharacterized	ORF	Putative protein of unknown function	0.957835	1.72068	109
YIL064W			Uncharacterized	ORF	Putative S-adenosylmethionine-dependent methyltransferase of the seven beta-strand family	2.68458	1.71708	110
YMR081C	ISF1	MBR3	Verified	ORF	Serine-rich, hydrophilic protein with similarity to Mbr1p; overexpression suppresses growth defects of hap2, hap3, and hap4 mutants; expression is under glucose control; cotranscribed with NAM7 in a cyp1 mutant	2.68051	1.71461	111
YKL132C	RMA1		Verified	ORF	Putative dihydrofolate synthetase; has similarity to Fol3p and to E. coli folylpolyglutamate synthetase/dihydrofolate synthetase; the authentic, non-tagged protein is detected in highly purified mitochondria in high-throughput studies	1.58586	1.71342	112
YGR101W	PCP1	RBD1|MDM37	Verified	ORF	Mitochondrial serine protease required for the processing of various mitochondrial proteins and maintenance of mitochondrial DNA and morphology; belongs to the rhomboid-GlpG superfamily of intramembrane peptidases	5.38292	1.71049	113
YIR030C	DCG1		Verified	ORF	Protein of unknown function, expression is sensitive to nitrogen catabolite repression and regulated by Dal80p; contains transmembrane domain	1.54142	1.70963	114
YBL090W	MRP21	MRP50	Verified	ORF	Mitochondrial ribosomal protein of the large subunit; MRP21 exhibits genetic interactions with mutations in the COX2 and COX3 mRNA 5'-untranslated leader sequences	2.63243	1.70314	115
YOL053W			Uncharacterized	ORF	Putative protein of unknown function; YOL053W is not an essential gene	0.863362	1.70223	116
YPL118W	MRP51		Verified	ORF	Mitochondrial ribosomal protein of the small subunit; MRP51 exhibits genetic interactions with mutations in the COX2 and COX3 mRNA 5'-untranslated leader sequences	3.72184	1.70165	117
YNR043W	MVD1	ERG19	Verified	ORF	Mevalonate pyrophosphate decarboxylase, essential enzyme involved in the biosynthesis of isoprenoids and sterols, including ergosterol; acts as a homodimer	7.05219	1.6994	118
YGR028W	MSP1	YTA4	Verified	ORF	Mitochondrial protein involved in sorting of proteins in the mitochondria; putative membrane-spanning ATPase	1.84947	1.69303	119
YKL146W	AVT3		Verified	ORF	Vacuolar transporter, exports large neutral amino acids from the vacuole; member of a family of seven S. cerevisiae genes (AVT1-7) related to vesicular GABA-glycine transporters	1.60108	1.69208	120
YPL059W	GRX5		Verified	ORF	Hydroperoxide and superoxide-radical responsive glutathione-dependent oxidoreductase; mitochondrial matrix protein involved in the synthesis/assembly of iron-sulfur centers; monothiol glutaredoxin subfamily member along with Grx3p and Grx4p	1.89175	1.69129	121
YCR003W	MRPL32		Verified	ORF	Mitochondrial ribosomal protein of the large subunit	1.90411	1.69072	122
YOR125C	CAT5	COQ7	Verified	ORF	Protein required for ubiquinone (Coenzyme Q) biosynthesis; localizes to the matrix face of the mitochondrial inner membrane in a large complex with ubiquinone biosynthetic enzymes; required for gluconeogenic gene activation	1.19865	1.69012	123
YFL066C			Uncharacterized	ORF	Helicase-like protein encoded within the telomeric Y' element	4.10203	1.68951	124
YNL015W	PBI2	IB2|I2B|LMA1	Verified	ORF	Cytosolic inhibitor of vacuolar proteinase B, required for efficient vacuole inheritance; with thioredoxin forms protein complex LMA1, which assists in priming SNARE molecules and promotes vacuole fusion	0.71409	1.68556	125
YPR015C			Uncharacterized	ORF	Putative protein of unknown function	0.460321	1.68137	126
YBR050C	REG2		Verified	ORF	Regulatory subunit of the Glc7p type-1 protein phosphatase; involved with Reg1p, Glc7p, and Snf1p in regulation of glucose-repressible genes, also involved in glucose-induced proteolysis of maltose permease	0.867527	1.6776	127
YGL129C	RSM23		Verified	ORF	Mitochondrial ribosomal protein of the small subunit, has similarity to mammalian apoptosis mediator proteins; null mutation prevents induction of apoptosis by overproduction of metacaspase Mca1p	1.81006	1.6756	128
YAL001C	TFC3	TSV115|FUN24	Verified	ORF	Largest of six subunits of the RNA polymerase III transcription initiation factor complex (TFIIIC); part of the TauB domain of TFIIIC that binds DNA at the BoxB promoter sites of tRNA and similar genes; cooperates with Tfc6p in DNA binding	1.00163	1.67456	129
YMR157C			Uncharacterized	ORF	Putative protein of unknown function; the authentic, non-tagged protein is detected in highly purified mitochondria in high-throughput studies	1.13287	1.67259	130
YDR033W	MRH1		Verified	ORF	Protein that localizes primarily to the plasma membrane, also found at the nuclear envelope; the authentic, non-tagged protein is detected in mitochondria in a phosphorylated state; has similarity to Hsp30p and Yro2p	5.13028	1.67021	131
YBR177C	EHT1		Verified	ORF	Acyl-coenzymeA:ethanol O-acyltransferase that plays a minor role in medium-chain fatty acid ethyl ester biosynthesis; contains esterase activity; localizes to lipid particles and the mitochondrial outer membrane	2.31691	1.66701	132
YLR395C	COX8		Verified	ORF	Subunit VIII of cytochrome c oxidase, which is the terminal member of the mitochondrial inner membrane electron transport chain	4.9135	1.66138	133
YHR002W	LEU5		Verified	ORF	Mitochondrial carrier protein involved in the accumulation of CoA in the mitochondrial matrix; homolog of human Graves disease protein; does not encode an isozyme of Leu4p, as first hypothesized	1.63757	1.65915	134
YOL023W	IFM1		Verified	ORF	Mitochondrial translation initiation factor 2	1.49301	1.65781	135
YDR377W	ATP17		Verified	ORF	Subunit f of the F0 sector of mitochondrial F1F0 ATP synthase, which is a large, evolutionarily conserved enzyme complex required for ATP synthesis	6.24642	1.65687	136
YER087W			Uncharacterized	ORF	Protein with similarity to tRNA synthetases; the authentic, non-tagged protein is detected in highly purified mitochondria in high-throughput studies	1.26716	1.6559	137
YDR430C	CYM1	MOP112	Verified	ORF	Lysine-specific metalloprotease of the mitochondrial intermembrane space, member of the pitrilysin family; degrades proteins and presequence peptides cleaved from imported proteins; required for normal mitochondrial morphology	3.69339	1.65432	138
YLR193C	UPS1		Verified	ORF	Mitochondrial intermembrane space protein that regulates alternative processing and sorting of Mgm1p and other proteins; required for normal mitochondrial morphology; ortholog of human PRELI	2.57096	1.6509	139
YDL078C	MDH3		Verified	ORF	Cytoplasmic malate dehydrogenase, catalyzes interconversion of malate and oxaloacetate; involved in the glyoxylate cycle	2.59369	1.64938	140
YPR128C	ANT1		Verified	ORF	Peroxisomal adenine nucleotide transporter; involved in beta-oxidation of medium-chain fatty acid; required for peroxisome proliferation	0.609688	1.64646	141
YAL027W			Uncharacterized	ORF	Putative protein of unknown function; green fluorescent protein (GFP)-fusion protein localizes to the nucleus; YAL027W is a non-essential gene	0.44311	1.64298	142
YPL104W	MSD1	LPG5	Verified	ORF	Mitochondrial aspartyl-tRNA synthetase, required for acylation of aspartyl-tRNA; yeast and bacterial aspartyl-, asparaginyl-, and lysyl-tRNA synthetases contain regions with high sequence similarity, suggesting a common ancestral gene	17.1362	1.63528	143
YDR239C			Verified	ORF	Protein of unknown function that may interact with ribosomes, based on co-purification experiments	1.14909	1.63286	144
YJR073C	OPI3	PEM2	Verified	ORF	Phospholipid methyltransferase (methylene-fatty-acyl-phospholipid synthase), catalyzes the last two steps in phosphatidylcholine biosynthesis	10.9615	1.63267	145
YJR077C	MIR1		Verified	ORF	Mitochondrial phosphate carrier, imports inorganic phosphate into mitochondria; functionally redundant with Pic2p but more abundant than Pic2p under normal conditions; phosphorylated	40.3713	1.63108	146
YER190W	YRF1-2	YRF1	Verified	ORF	Helicase encoded by the Y' element of subtelomeric regions, highly expressed in the mutants lacking the telomerase component TLC1; potentially phosphorylated by Cdc28p	2.02808	1.63084	147
YJL096W	MRPL49		Verified	ORF	Mitochondrial ribosomal protein of the large subunit	3.37554	1.62937	148
YHR005C-A	MRS11	TIM10	Verified	ORF	Essential protein of the mitochondrial intermembrane space, forms a complex with Tim9p (TIM10 complex) that mediates insertion of hydrophobic proteins at the inner membrane, has homology to Mrs5p, which is also involved in this process	5.38694	1.62913	149
YCL033C		MSRB	Uncharacterized	ORF	Putative protein-methionine-R-oxide reductase; involved in response to oxidative stress; similar to mouse Sepx1p and fly SelRp; YCL033C is not an essential gene	1.94251	1.62898	150
YMR262W			Uncharacterized	ORF	Protein of unknown function; interacts weakly with Knr4p; YMR262W is not an essential gene	0.361798	1.62872	151
YHR138C			Uncharacterized	ORF	Putative protein of unknown function; has similarity to Pbi2p; double null mutant lacking Pbi2p and Yhr138p exhibits highly fragmented vacuoles	1.55898	1.62729	152
YOR036W	PEP12	VPT13|VPS6|VPL6	Verified	ORF	Target membrane receptor (t-SNARE) for vesicular intermediates traveling between the Golgi apparatus and the vacuole; controls entry of biosynthetic, endocytic, and retrograde traffic into the prevacuolar compartment; syntaxin	4.40093	1.62502	153
YHR008C	SOD2		Verified	ORF	Mitochondrial superoxide dismutase, protects cells against oxygen toxicity; phosphorylated	1.46147	1.62237	154
YLR467W	YRF1-5	YRF1	Verified	ORF	Helicase encoded by the Y' element of subtelomeric regions, highly expressed in the mutants lacking the telomerase component TLC1; potentially phosphorylated by Cdc28p	2.39684	1.62175	155
YML081C-A	ATP18		Verified	ORF	Subunit of the mitochondrial F1F0 ATP synthase, which is a large enzyme complex required for ATP synthesis; termed subunit I or subunit j; does not correspond to known ATP synthase subunits in other organisms	1.84977	1.61763	156
YLR295C	ATP14		Verified	ORF	Subunit h of the F0 sector of mitochondrial F1F0 ATP synthase, which is a large, evolutionarily conserved enzyme complex required for ATP synthesis	1.51674	1.61722	157
YDR504C	SPG3		Verified	ORF	Protein required for survival at high temperature during stationary phase; not required for growth on nonfermentable carbon sources	26.8514	1.61604	158
YLR191W	PEX13	PAS20	Verified	ORF	Integral peroxisomal membrane required for the translocation of peroxisomal matrix proteins, interacts with the PTS1 signal recognition factor Pex5p and the PTS2 signal recognition factor Pex7p, forms a complex with Pex14p and Pex17p	3.06511	1.61514	159
YLR392C			Uncharacterized	ORF	Putative protein of unknown function; green fluorescent protein (GFP)-fusion protein localizes to the cytoplasm; YLR392C is not an essential gene	1.41413	1.61335	160
YDR115W			Uncharacterized	ORF	Putative mitochondrial ribosomal protein of the large subunit, has similarity to E. coli L34 ribosomal protein; required for respiratory growth, as are most mitochondrial ribosomal proteins	0.841835	1.61166	161
YHR037W	PUT2		Verified	ORF	Delta-1-pyrroline-5-carboxylate dehydrogenase, nuclear-encoded mitochondrial protein involved in utilization of proline as sole nitrogen source; deficiency of the human homolog causes HPII, an autosomal recessive inborn error of metabolism	5.88118	1.61103	162
YDR493W			Uncharacterized	ORF	Putative protein of unknown function; the authentic, non-tagged protein is detected in highly purified mitochondria in high-throughput studies	2.53486	1.6109	163
YKL178C	STE3	DAF2	Verified	ORF	Receptor for a factor receptor, transcribed in alpha cells and required for mating by alpha cells, couples to MAP kinase cascade to mediate pheromone response; ligand bound receptors are endocytosed and recycled to the plasma membrane; GPCR	1.29277	1.60976	164
YBL112C			Uncharacterized	ORF	Putative protein of unknown function; YBL112C is contained within TEL02L	102.488	1.60962	165
YCL047C			Uncharacterized	ORF	Putative protein of unknown function	1.63279	1.60865	166
YNR020C	ATP23		Verified	ORF	Putative metalloprotease of the mitochondrial inner membrane, required for processing of Atp6p; has an additional role in assembly of the F0 sector of the F1F0 ATP synthase complex	11.1431	1.60666	167
YMR244C-A			Uncharacterized	ORF	Putative protein of unknown function; green fluorescent protein (GFP)-fusion protein localizes to both the cytoplasm and nucleus and is induced in response to the DNA-damaging agent MMS; YMR244C-A is not an essential gene	1.92127	1.60456	168
YNL005C	MRP7	MRPL2	Verified	ORF	Mitochondrial ribosomal protein of the large subunit	4.84551	1.60329	169
YER182W			Uncharacterized	ORF	Putative protein of unknown function; the authentic, non-tagged protein is detected in highly purified mitochondria in high-throughput studies	0.755162	1.6028	170
YBR024W	SCO2		Verified	ORF	Protein anchored to the mitochondrial inner membrane, similar to Sco1p and may have a redundant function with Sco1p in delivery of copper to cytochrome c oxidase; interacts with Cox2p	3.66291	1.59614	171
YLR059C	REX2	YNT20	Verified	ORF	RNA exonuclease, required for U4 snRNA maturation; functions redundantly with Rnh70p in 5.8S rRNA maturation, and with Rnh70p and Rex3p in processing of U5 snRNA and RNase P RNA; member of RNase D family of exonucleases	0.966885	1.5961	172
YMR083W	ADH3		Verified	ORF	Mitochondrial alcohol dehydrogenase isozyme III; involved in the shuttling of mitochondrial NADH to the cytosol under anaerobic conditions and ethanol production	86.0847	1.59172	173
YNL315C	ATP11		Verified	ORF	Molecular chaperone, required for the assembly of alpha and beta subunits into the F1 sector of mitochondrial F1F0 ATP synthase	1.65283	1.58913	174
YDR334W	SWR1		Verified	ORF	Swi2/Snf2-related ATPase that is the structural component of the SWR1 complex, which exchanges histone variant H2AZ (Htz1p) for chromatin-bound histone H2A	1.62838	1.58908	175
YDR545W	YRF1-1	YRF1	Verified	ORF	Helicase encoded by the Y' element of subtelomeric regions, highly expressed in the mutants lacking the telomerase component TLC1; potentially phosphorylated by Cdc28p	1.47781	1.58892	176
YKL023W			Uncharacterized	ORF	Putative protein of unknown function; green fluorescent protein (GFP)-fusion protein localizes to the cytoplasm	2.08471	1.5867	177
YCR071C	IMG2		Verified	ORF	Mitochondrial ribosomal protein of the small subunit	1.66533	1.5856	178
YDR405W	MRP20	MRPL41	Verified	ORF	Mitochondrial ribosomal protein of the large subunit	1.0132	1.58387	179
YBR045C	GIP1		Verified	ORF	Meiosis-specific regulatory subunit of the Glc7p protein phosphatase, regulates spore wall formation and septin organization, required for expression of some late meiotic genes and for normal localization of Glc7p	0.875985	1.58359	180
YOR150W	MRPL23		Verified	ORF	Mitochondrial ribosomal protein of the large subunit	1.17339	1.58312	181
YLR257W			Uncharacterized	ORF	Putative protein of unknown function	6.74523	1.57858	182
YBL111C			Uncharacterized	ORF	Helicase-like protein encoded within the telomeric Y' element	6.03393	1.5781	183
YDL128W	VCX1	MNR1|HUM1	Verified	ORF	Vacuolar H+/Ca2+ exchanger involved in control of cytosolic Ca2+ concentration; has similarity to sodium/calcium exchangers, including the bovine Na+/Ca2+,K+ antiporter	4.21615	1.57807	184
YPL026C	SKS1	SHA3	Verified	ORF	Putative serine/threonine protein kinase; involved in the adaptation to low concentrations of glucose independent of the SNF3 regulated pathway	0.58032	1.57583	185
YMR114C			Verified	ORF	Protein of unknown function; may interact with ribosomes, based on co-purification experiments; green fluorescent protein (GFP)-fusion protein localizes to the nucleus and cytoplasm; YMR114C is not an essential gene	0.84706	1.57314	186
YLR259C	HSP60	MIF4|CPN60	Verified	ORF	Tetradecameric mitochondrial chaperonin required for ATP-dependent folding of precursor polypeptides and complex assembly; prevents aggregation and mediates protein refolding after heat shock; role in mtDNA transmission; phosphorylated	29.9055	1.57249	187
YDL194W	SNF3		Verified	ORF	Plasma membrane glucose sensor that regulates glucose transport; has 12 predicted transmembrane segments; long cytoplasmic C-terminal tail is required for low glucose induction of hexose transporter genes HXT2 and HXT4	1.18217	1.57161	188
YNR036C			Verified	ORF	Mitochondrial protein; may interact with ribosomes based on co-purification experiments; similar to E. coli and human mitochondrial S12 ribosomal proteins	2.98705	1.57141	189
YGR015C			Uncharacterized	ORF	Putative protein of unknown function; green fluorescent protein (GFP)-fusion protein localizes to the mitochondrion	0.690151	1.57027	190
YPR011C			Uncharacterized	ORF	Putative transporter, member of the mitochondrial carrier family; the authentic, non-tagged protein is detected in highly purified mitochondria in high-throughput studies	1.56732	1.56685	191
YHR001W	OSH7		Verified	ORF	Member of an oxysterol-binding protein family with seven members in S. cerevisiae; family members have overlapping, redundant functions in sterol metabolism and collectively perform a function essential for viability	2.70403	1.56585	192
YDR001C	NTH1		Verified	ORF	Neutral trehalase, degrades trehalose; required for thermotolerance and may mediate resistance to other cellular stresses; may be phosphorylated by Cdc28p	2.19127	1.5654	193
YPR204W			Uncharacterized	ORF	Helicase-like protein encoded within the telomeric Y' element	8.48421	1.56497	194
YBR007C	DSF2		Uncharacterized	ORF	Deletion suppressor of mpt5 mutation	58.2219	1.5624	195
YLR253W			Uncharacterized	ORF	Putative protein of unknown function; the authentic, non-tagged protein is detected in highly purified mitochondria in high-throughput studies; transcription is periodic during the metabolic cycle; YLR253W is not an essential gene	6.27679	1.55979	196
YOR142W	LSC1		Verified	ORF	Alpha subunit of succinyl-CoA ligase, which is a mitochondrial enzyme of the TCA cycle that catalyzes the nucleotide-dependent conversion of succinyl-CoA to succinate; phosphorylated	31.7609	1.55923	197
YOR358W	HAP5		Verified	ORF	Subunit of the heme-activated, glucose-repressed Hap2/3/4/5 CCAAT-binding complex, a transcriptional activator and global regulator of respiratory gene expression; required for assembly and DNA binding activity of the complex	2.6242	1.55211	198
YML050W			Uncharacterized	ORF	Putative protein of unknown function; non-essential gene	1.25968	1.55204	199
YLR203C	MSS51		Verified	ORF	Nuclear encoded protein required for translation of COX1 mRNA; binds to Cox1 protein	0.954306	1.54825	200
YDL067C	COX9		Verified	ORF	Subunit VIIa of cytochrome c oxidase, which is the terminal member of the mitochondrial inner membrane electron transport chain	1.81469	1.54802	201
YKR085C	MRPL20		Verified	ORF	Mitochondrial ribosomal protein of the large subunit	0.832924	1.54792	202
YPL281C	ERR2		Verified	ORF	Protein of unknown function, has similarity to enolases	8.10182	1.54375	203
YLR120C	YPS1	YAP3	Verified	ORF	Aspartic protease, attached to the plasma membrane via a glycosylphosphatidylinositol (GPI) anchor	3.55869	1.54277	204
YML132W	COS3		Verified	ORF	Protein involved in salt resistance; interacts with sodium:hydrogen antiporter Nha1p; member of the DUP380 subfamily of conserved, often subtelomerically-encoded proteins	4.22739	1.53874	205
YHL004W	MRP4		Verified	ORF	Mitochondrial ribosomal protein of the small subunit	1.38601	1.53797	206
YMR210W			Verified	ORF	Putative acyltransferase with similarity to Eeb1p and Eht1p, has a minor role in medium-chain fatty acid ethyl ester biosynthesis; may be involved in lipid metabolism and detoxification	1.69677	1.53709	207
YGL195W	GCN1		Verified	ORF	Positive regulator of the Gcn2p kinase activity, forms a complex with Gcn20p; proposed to stimulate Gcn2p activation by an uncharged tRNA	0.849671	1.53527	208
YMR110C	HFD1		Verified	ORF	Putative fatty aldehyde dehydrogenase, located in the mitochondrial outer membrane and also in lipid particles; has similarity to human fatty aldehyde dehydrogenase (FALDH) which is implicated in Sjogren-Larsson syndrome	1.56073	1.53389	209
YHR147C	MRPL6		Verified	ORF	Mitochondrial ribosomal protein of the large subunit	1.92337	1.52625	210
YDL110C	TMA17		Verified	ORF	Protein of unknown function that associates with ribosomes	2.18962	1.52557	211
YGR112W	SHY1		Verified	ORF	Mitochondrial inner membrane protein required for normal respiration, possible chaperone involved in assembly of cytochrome c oxidase; similar to SURF1 from mammals, chickens, and D. melanogaster	1.60245	1.52388	212
YCR046C	IMG1		Verified	ORF	Mitochondrial ribosomal protein of the large subunit, required for respiration and for maintenance of the mitochondrial genome	1.61367	1.52359	213
YJR122W	CAF17		Verified	ORF	Mitochondrial protein that interacts with Ccr4p in the two-hybrid system; 3'-untranslated region contains a putative mRNA localization element common to genes encoding mitochondrial proteins	1.52741	1.52077	214
YJL088W	ARG3		Verified	ORF	Ornithine carbamoyltransferase (carbamoylphosphate:L-ornithine carbamoyltransferase), catalyzes the sixth step in the biosynthesis of the arginine precursor ornithine	4.98734	1.51975	215
YKR046C	PET10		Verified	ORF	Protein of unknown function that co-purifies with lipid particles; expression pattern suggests a role in respiratory growth; computational analysis of large-scale protein-protein interaction data suggests a role in ATP/ADP exchange	2.03273	1.51787	216
YBR037C	SCO1	PET161	Verified	ORF	Copper-binding protein of the mitochondrial inner membrane, required for cytochrome c oxidase activity and respiration; may function to deliver copper to cytochrome c oxidase; has similarity to thioredoxins	2.91834	1.51782	217
YBR151W	APD1		Verified	ORF	Protein of unknown function, required for normal localization of actin patches and for normal tolerance of sodium ions and hydrogen peroxide; localizes to both cytoplasm and nucleus	14.6955	1.51693	218
YPL013C	MRPS16		Verified	ORF	Mitochondrial ribosomal protein of the small subunit	9.19646	1.51283	219
YFL068W			Uncharacterized	ORF	Putative protein of unknown function	30.2029	1.51282	220
YML129C	COX14		Verified	ORF	Mitochondrial membrane protein, required for assembly of cytochrome c oxidase	0.852841	1.51207	221
YGR295C	COS6		Verified	ORF	Protein of unknown function, member of the DUP380 subfamily of conserved, often subtelomerically-encoded proteins	9.8818	1.51154	222
YKL210W	UBA1		Verified	ORF	Ubiquitin activating enzyme (E1), involved in ubiquitin-mediated protein degradation and essential for viability	14.9557	1.51151	223
YOR215C			Uncharacterized	ORF	Putative protein of unknown function; the authentic, non-tagged protein is detected in highly purified mitochondria in high-throughput studies	0.899769	1.51079	224
YNL122C			Uncharacterized	ORF	Putative protein of unknown function; green fluorescent protein (GFP)-fusion protein localizes to mitochondria; YNL122C is not an essential gene	0.896348	1.50856	225
YMR311C	GLC8		Verified	ORF	Regulatory subunit of protein phosphatase 1 (Glc7p), involved in glycogen metabolism and chromosome segregation; proposed to regulate Glc7p activity via conformational alteration; ortholog of the mammalian protein phosphatase inhibitor 2	5.49717	1.50753	226
YPR082C	DIB1	SNU16	Verified	ORF	17-kDa component of the U4/U6aU5 tri-snRNP, plays an essential role in pre-mRNA splicing, orthologue of hDIM1, the human U5-specific 15-kDa protein	1.47697	1.50691	227
YJL225C			Uncharacterized	ORF	Putative protein of unknown function; similarity to DNA helicases that are also encoded within subtelomeric Y' elements and induced in telomerase deficient survivors	1.35572	1.50384	228
YDR085C	AFR1		Verified	ORF	Alpha-factor pheromone receptor regulator, negatively regulates pheromone receptor signaling; required for normal mating projection (shmoo) formation; required for Spa2p to recruit Mpk1p to shmoo tip during mating; interacts with Cdc12p	0.957864	1.50058	229
YNL081C	SWS2		Verified	ORF	Putative mitochondrial ribosomal protein of the small subunit, has similarity to E. coli S13 ribosomal protein; participates in controlling sporulation efficiency	1.18709	1.49984	230
YBR182C	SMP1		Verified	ORF	Putative transcription factor involved in regulating the response to osmotic stress; member of the MADS-box family of transcription factors	1.89573	1.49849	231
YNL208W			Verified	ORF	Protein of unknown function; may interact with ribosomes, based on co-purification experiments; authentic, non-tagged protein is detected in purified mitochondria in high-throughput studies; potential orthologs found in other fungi	2.04597	1.49675	232
YKR035W-A	DID2	VPS46|CHM1|FTI1	Verified	ORF	Class E protein of the vacuolar protein-sorting (Vps) pathway, associates reversibly with the late endosome, has human ortholog that may be altered in breast tumors	5.0797	1.49354	233
YHR083W	SAM35	TOM38|TOB38|FMP20	Verified	ORF	Essential component of the sorting and assembly machinery (SAM complex or TOB complex) of the mitochondrial outer membrane, which binds precursors of beta-barrel proteins and facilitates their insertion into the outer membrane	0.70229	1.4931	234
YBL054W			Uncharacterized	ORF	Protein of unknown function involved in rRNA and ribosome biosynthesis	1.57255	1.49156	235
YOR228C			Verified	ORF	Protein of unknown function, localized to the mitochondrial outer membrane	0.994327	1.48764	236
YER141W	COX15		Verified	ORF	Protein required for the hydroxylation of heme O to form heme A, which is an essential prosthetic group for cytochrome c oxidase	1.14726	1.48447	237
YGL226W			Uncharacterized	ORF	Putative protein of unknown function; green fluorescent protein (GFP)-fusion protein localizes to the mitochondrion	2.69864	1.48263	238
YPL215W	CBP3		Verified	ORF	Mitochondrial protein required for assembly of ubiquinol cytochrome-c reductase complex (cytochrome bc1 complex); interacts with Cbp4p and function is partially redundant with that of Cbp4p	1.62045	1.48205	239
YKR076W	ECM4	GTO2	Verified	ORF	Omega class glutathione transferase; not essential; similar to Ygr154cp; green fluorescent protein (GFP)-fusion protein localizes to the cytoplasm	0.967884	1.48181	240
YMR315W			Uncharacterized	ORF	Putative protein of unknown function; green fluorescent protein (GFP)-fusion protein localizes to the cytoplasm and nucleus; YMR315W is not an essential gene	3.65438	1.4816	241
YKL218C	SRY1		Verified	ORF	3-hydroxyaspartate dehydratase, deaminates L-threo-3-hydroxyaspartate to form oxaloacetate and ammonia; required for survival in the presence of hydroxyaspartate	1.98526	1.47766	242
YPL133C	RDS2		Verified	ORF	Zinc cluster transcriptional activator involved in conferring resistance to ketoconazole	1.0573	1.47592	243
YGR046W	TAM41	MMP37	Verified	ORF	Mitochondrial protein involved in protein import into the mitochondrial matrix; maintains the functional integrity of the TIM23 protein translocator complex; viability of null mutant is strain-dependent; mRNA is targeted to the bud	4.55849	1.47439	244
YBR053C			Uncharacterized	ORF	Putative protein of unknown function; induced by cell wall perturbation	8.39252	1.47403	245
YER065C	ICL1		Verified	ORF	Isocitrate lyase, catalyzes the formation of succinate and glyoxylate from isocitrate, a key reaction of the glyoxylate cycle; expression of ICL1 is induced by growth on ethanol and repressed by growth on glucose	2.89789	1.47143	246
YMR031C			Uncharacterized	ORF	Protein of unknown function with similarity to Ykl050cp and Uso1p; the authentic, non-tagged protein is detected in a phosphorylated state in highly purified mitochondria in high-throughput studies; YMR031C is not an essential gene	9.24401	1.47135	247
YKL137W			Uncharacterized	ORF	Putative protein of unknown function; mutation results in growth defect on a non-fermentable (respiratory) carbon source	1.55258	1.46621	248
YNR068C			Uncharacterized	ORF	Putative protein of unknown function	1.03444	1.46611	249
YGR250C			Uncharacterized	ORF	Putative protein of unknown function; green fluorescent protein (GFP)-fusion protein localizes to the cytoplasm	3.21448	1.46374	250
YPR005C	HAL1		Verified	ORF	Cytoplasmic protein involved in halotolerance; decreases intracellular Na+ (via Ena1p) and increases intracellular K+ by decreasing efflux; expression repressed by Ssn6p-Tup1p and Sko1p and induced by NaCl, KCl, and sorbitol through Gcn4p	1.29342	1.46338	251
YGL107C	RMD9		Verified	ORF	Mitochondrial protein required for respiratory growth; mutant phenotype and genetic interactions suggest a role in delivering mt mRNAs to ribosomes; located on matrix face of the inner membrane and loosely associated with mitoribosomes	0.962385	1.46324	252
YMR150C	IMP1	PET-TS2858	Verified	ORF	Catalytic subunit of the mitochondrial inner membrane peptidase complex, required for maturation of mitochondrial proteins of the intermembrane space; complex contains Imp1p and Imp2p (both catalytic subunits), and Som1p	3.28925	1.46122	253
YJR127C	RSF2	ZMS1	Verified	ORF	Zinc-finger protein involved in transcriptional control of both nuclear and mitochondrial genes, many of which specify products required for glycerol-based growth, respiration, and other functions	4.49534	1.46027	254
YJR019C	TES1	PTE1	Verified	ORF	Peroxisomal acyl-CoA thioesterase likely to be involved in fatty acid oxidation rather than fatty acid synthesis; conserved protein also found in human peroxisomes; TES1 mRNA levels increase during growth on fatty acids	0.705065	1.45916	255
YDL178W	DLD2	AIP2	Verified	ORF	D-lactate dehydrogenase, located in the mitochondrial matrix	11.9831	1.45573	256
YMR201C	RAD14		Verified	ORF	Protein that recognizes and binds damaged DNA during nucleotide excision repair; subunit of Nucleotide Excision Repair Factor 1 (NEF1); contains zinc finger motif; homolog of human XPA protein	6.95518	1.45479	257
YDR043C	NRG1		Verified	ORF	Transcriptional repressor that recruits the Cyc8p-Tup1p complex to promoters; mediates glucose repression and negatively regulates a variety of processes including filamentous growth and alkaline pH response	0.982057	1.45445	258
YNL274C	GOR1		Verified	ORF	Glyoxylate reductase; null mutation results in increased biomass after diauxic shift; the authentic, non-tagged protein is detected in highly purified mitochondria in high-throughput studies	8.811	1.4527	259
YCR054C	CTR86		Verified	ORF	Essential protein of unknown function; upstream region contains a Gcn4p responsive site suggesting a possible role in amino acid biosynthesis	3.63607	1.45003	260
YGL136C	MRM2		Verified	ORF	Mitochondrial 2' O-ribose methyltransferase, required for methylation of U(2791) in 21S rRNA; MRM2 deletion confers thermosensitive respiration and loss of mitochondrial DNA; has similarity to Spb1p and Trm7p, and to E. coli FtsJ/RrmJ	1.17711	1.44619	261
YLR382C	NAM2	MSL1	Verified	ORF	Mitochondrial leucyl-tRNA synthetase, also has a direct role in splicing of several mitochondrial group I introns; indirectly required for mitochondrial genome maintenance	1.09025	1.44498	262
YGR235C			Uncharacterized	ORF	Putative protein of unknown function; the authentic, non-tagged protein is detected in highly purified mitochondria in high-throughput studies	1.49609	1.44311	263
YLR239C	LIP2		Verified	ORF	Lipoyl ligase, involved in the modification of mitochondrial enzymes by the attachment of lipoic acid groups	0.850337	1.43984	264
YPL002C	SNF8	VPS22	Verified	ORF	Component of the ESCRT-II complex, which is involved in ubiquitin-dependent sorting of proteins into the endosome; appears to be functionally related to SNF7; involved in glucose derepression	1.25025	1.43777	265
YGR102C			Uncharacterized	ORF	Putative protein of unknown function; transposon insertion mutant is salt sensitive and deletion mutant has growth defects; the authentic, non-tagged protein is detected in highly purified mitochondria in high-throughput studies	1.41233	1.43496	266
YER174C	GRX4		Verified	ORF	Hydroperoxide and superoxide-radical responsive glutathione-dependent oxidoreductase; monothiol glutaredoxin subfamily member along with Grx3p and Grx5p; protects cells from oxidative damage	2.38768	1.43414	267
YIL045W	PIG2		Verified	ORF	Putative type-1 protein phosphatase targeting subunit that tethers Glc7p type-1 protein phosphatase to Gsy2p glycogen synthase	1.87468	1.43387	268
YMR294W	JNM1	PAC3|INS1	Verified	ORF	Component of the yeast dynactin complex, consisting of Nip100p, Jnm1p, and Arp1p; required for proper nuclear migration and spindle partitioning during mitotic anaphase B	2.38171	1.43337	269
YDR497C	ITR1		Verified	ORF	Myo-inositol transporter with strong similarity to the minor myo-inositol transporter Itr2p, member of the sugar transporter superfamily; expression is repressed by inositol and choline via Opi1p and derepressed via Ino2p and Ino4p	1.05284	1.43318	270
YLL027W	ISA1		Verified	ORF	Mitochondrial matrix protein involved in biogenesis of the iron-sulfur (Fe/S) cluster of Fe/S proteins, isa1 deletion causes loss of mitochondrial DNA and respiratory deficiency; depletion reduces growth on nonfermentable carbon sources	2.65312	1.43305	271
YLR332W	MID2	KAI1	Verified	ORF	O-glycosylated plasma membrane protein that acts as a sensor for cell wall integrity signaling and activates the pathway; interacts with Rom2p, a guanine nucleotide exchange factor for Rho1p, and with cell integrity pathway protein Zeo1p	1.15661	1.42834	272
YHR059W	FYV4		Verified	ORF	Protein of unknown function, required for survival upon exposure to K1 killer toxin	2.71335	1.42822	273
YOL138C			Verified	ORF	Putative protein of unknown function; may interact with ribosomes, based on co-purification experiments; green fluorescent protein (GFP)-fusion protein localizes to the vacuole	0.482026	1.42758	274
YIR024C		GIF1	Verified	ORF	Protein of unknown function; the authentic, non-tagged protein is detected in highly purified mitochondria in high-throughput studies; interacts with Arh1p, a mitochondrial oxidoreductase; deletion mutant has a respiratory growth defect	1.99257	1.42718	275
YOR232W	MGE1	GRPE|YGE1	Verified	ORF	Protein of the mitochondrial matrix involved in protein import into mitochondria; acts as a cochaperone and a nucleotide release factor for Ssc1p; homolog of E. coli GrpE	4.47747	1.42644	276
YDL044C	MTF2	NAM1	Verified	ORF	Mitochondrial matrix protein that interacts with an N-terminal region of mitochondrial RNA polymerase (Rpo41p) and couples RNA processing and translation to transcription	1.3252	1.41379	277
YER058W	PET117		Verified	ORF	Protein required for assembly of cytochrome c oxidase	2.5395	1.41235	278
YCR065W	HCM1		Verified	ORF	Forkhead transcription factor that drives S-phase specific expression of genes involved in chromosome segregation, spindle dynamics, and budding; suppressor of calmodulin mutants with specific SPB assembly defects; telomere maintenance role	1.1938	1.41155	279
YBL001C	ECM15		Verified	ORF	Non-essential protein of unknown function, likely exists as tetramer, may be regulated by the binding of small-molecule ligands (possibly sulfate ions), may have a role in yeast cell-wall biogenesis	1.76198	1.41107	280
YJL063C	MRPL8	HRD238	Verified	ORF	Mitochondrial ribosomal protein of the large subunit	1.69038	1.41003	281
YBL107C			Uncharacterized	ORF	Putative protein of unknown function; green fluorescent protein (GFP)-fusion protein localizes to the cytoplasm; YBL107C is not an essential gene	5.17232	1.40815	282
YNL083W	SAL1		Verified	ORF	Probable transporter, member of the Ca2+-binding subfamily of the mitochondrial carrier family, with two EF-hand motifs; Pet9p and Sal1p have an overlapping function critical for viability; polymorphic in different S. cerevisiae strains	1.66789	1.40687	283
YMR024W	MRPL3		Verified	ORF	Mitochondrial ribosomal protein of the large subunit	2.25882	1.40469	284
YKL124W	SSH4	MLF4	Verified	ORF	Vacuolar protein that presumably functions within the endosomal-vacuolar trafficking pathway, affecting events that determine whether plasma membrane proteins are degraded or routed to the plasma membrane	1.26518	1.40438	285
YLR350W	ORM2		Verified	ORF	Evolutionarily conserved protein with similarity to Orm1p, required for resistance to agents that induce the unfolded protein response; human ortholog is located in the endoplasmic reticulum	0.773935	1.39972	286
YDL217C	TIM22		Verified	ORF	Component of the mitochondrial Tim54p-Tim22p complex involved in insertion of polytopic proteins into the inner membrane	1.73002	1.39858	287
YMR255W	GFD1		Verified	ORF	Coiled-coiled protein of unknown function, identified as a high-copy suppressor of a dbp5 mutation	2.83528	1.39821	288
YDR313C	PIB1		Verified	ORF	RING-type ubiquitin ligase of the endosomal and vacuolar membranes, binds phosphatidylinositol(3)-phosphate; contains a FYVE finger domain	1.3695	1.39516	289
YIR011C	STS1	SSM5|DBF8	Verified	ORF	Protein that interacts with the karyopherin Srp1p; may have a role with Srp1p in ubiquitin-mediated protein degradation	0.754852	1.38994	290
YPR176C	BET2		Verified	ORF	Beta subunit of Type II geranylgeranyltransferase required for vesicular transport between the endoplasmic reticulum and the Golgi; provides a membrane attachment moiety to Rab-like proteins Ypt1p and Sec4p	5.67269	1.38892	291
YJR045C	SSC1	mtHSP70|ENS1	Verified	ORF	Mitochondrial matrix ATPase, subunit of the presequence translocase-associated protein import motor (PAM) and of SceI endonuclease; involved in protein folding and translocation into the matrix; phosphorylated; member of HSP70 family	46.491	1.3884	292
YPL107W			Uncharacterized	ORF	Putative protein of unknown function; green fluorescent protein (GFP)-fusion protein localizes to mitochondria; YPL107W is not an essential gene	1.89433	1.38734	293
YDR428C			Uncharacterized	ORF	Putative alpha/beta-serine hydrolase belonging to the subfamily of hormone-sensitive lipase-like hydrolases	1.27201	1.38667	294
YNL336W	COS1		Verified	ORF	Protein of unknown function, member of the DUP380 subfamily of conserved, often subtelomerically-encoded proteins	2.4737	1.38549	295
YMR073C			Uncharacterized	ORF	Putative protein of unknown function; proposed to be involved in resistance to carboplatin and cisplatin; shares similarity to a human cytochrome oxidoreductase; null mutant displays increased levels of spontaneous Rad52 foci	1.71371	1.38456	296
YDL115C	IWR1		Verified	ORF	Protein of unknown function, deletion causes hypersensitivity to the K1 killer toxin	5.32772	1.38331	297
YPL156C	PRM4		Verified	ORF	Pheromone-regulated protein, predicted to have 1 transmembrane segment; transcriptionally regulated by Ste12p during mating and by Cat8p during the diauxic shift	1.18116	1.38224	298
YLR042C			Uncharacterized	ORF	Protein of unknown function; localizes to the cytoplasm; YLL042C is not an essential gene	2.77107	1.37979	299
YNL331C	AAD14		Verified	ORF	Putative aryl-alcohol dehydrogenase with similarity to P. chrysosporium aryl-alcohol dehydrogenase; mutational analysis has not yet revealed a physiological role	1.36828	1.37507	300
YLR153C	ACS2		Verified	ORF	Acetyl-coA synthetase isoform which, along with Acs1p, is the nuclear source of acetyl-coA for histone acetylation; mutants affect global transcription; required for growth on glucose; expressed under anaerobic conditions	3.04568	1.37449	301
YAL067C	SEO1		Verified	ORF	Putative permease, member of the allantoate transporter subfamily of the major facilitator superfamily; mutation confers resistance to ethionine sulfoxide	3.2142	1.37305	302
YKL134C	2001-10-01		Verified	ORF	Mitochondrial intermediate peptidase, cleaves N-terminal residues of a subset of proteins upon import, after their cleavage by mitochondrial processing peptidase (Mas1p-Mas2p); may contribute to mitochondrial iron homeostasis	1.23342	1.37105	303
YCR007C			Uncharacterized	ORF	Putative integral membrane protein, member of DUP240 gene family; YCR007C is not an essential gene	1.49865	1.37104	304
YLL066C			Uncharacterized	ORF	Putative protein of unknown function with similarity to helicases; YLL066C is not an essential gene	1.98805	1.36694	305
YPL260W			Uncharacterized	ORF	Putative substrate of cAMP-dependent protein kinase (PKA); green fluorescent protein (GFP)-fusion protein localizes to the cytoplasm and nucleus; YPL260W is not an essential gene	2.81525	1.35748	306
YGR144W	THI4	MOL1|ESP35	Verified	ORF	Thiazole synthase, catalyzes formation of the thiazole moiety of thiamin pyrophosphate; required for thiamine biosynthesis and for mitochondrial genome stability	2.25372	1.35452	307
YLR036C			Uncharacterized	ORF	Putative protein of unknown function predicted to have transmembrane domains; interacts with HSP90 by yeast two-hybrid analysis; YLR036C is not an essential protein	2.52071	1.35211	308
YNL045W			Verified	ORF	Leucyl aminopeptidase (leukotriene A4 hydrolase) with epoxide hydrolase activity, metalloenzyme containing one zinc atom; role in vivo is not defined; green fluorescent protein (GFP)-fusion protein localizes to the cytoplasm and nucleus	3.35577	1.35123	309
YGR132C	PHB1		Verified	ORF	Subunit of the prohibitin complex (Phb1p-Phb2p), a 1.2 MDa ring-shaped inner mitochondrial membrane chaperone that stabilizes newly synthesized proteins; determinant of replicative life span; involved in mitochondrial segregation	2.70594	1.34706	310
YKL201C	MNN4	YKL200C	Verified	ORF	Putative positive regulator of mannosylphosphate transferase (Mnn6p), involved in mannosylphosphorylation of N-linked oligosaccharides; expression increases in late-logarithmic and stationary growth phases	4.02362	1.32034	311
YGR239C	PEX21		Verified	ORF	Peroxin required for targeting of peroxisomal matrix proteins containing PTS2; interacts with Pex7p; partially redundant with Pex18p	1.46612	1.31556	312
YJL180C	ATP12		Verified	ORF	Conserved protein required for assembly of alpha and beta subunits into the F1 sector of mitochondrial F1F0 ATP synthase; mutation of human ATP12 reduces active ATP synthase levels and is associated with the disorder ATPAF2 deficiency	2.58084	1.31523	313
YPR004C			Verified	ORF	Protein with homology to mammalian electron transfer flavoprotein complex subunit ETF-alpha; has an FAD binding domain; interacts with yeast frataxin homolog Yfh1p; associates with a large complex containing several dehydrogenases	6.8046	1.31469	314
YCL017C	NFS1	SPL1	Verified	ORF	Cysteine desulfurase involved in iron-sulfur cluster (Fe/S) biogenesis; required for the post-transcriptional thio-modification of mitochondrial and cytoplasmic tRNAs; essential protein located predominantly in mitochondria	3.91001	1.30418	315
YGR203W			Uncharacterized	ORF	Putative protein with sequence similarity to protein tyrosine phosphatases of the CDC25-like phosphatase family; green fluorescent protein (GFP)-fusion protein localizes to both the cytoplasm and the nucleus	2.71526	1.29921	316
YPR188C	MLC2		Verified	ORF	Regulatory light chain for the type II myosin, Myo1p; binds to an IQ motif of Myo1p, localization to the bud neck depends on Myo1p; involved in the disassembly of the Myo1p ring	3.22903	1.27709	317
YBR246W			Uncharacterized	ORF	Putative protein of unknown function; deletion results in a weak carboxypeptidase Y missorting/secretion phenotype; YBR246W is not an essential gene	10.7758	0.779404	318
YDL006W	PTC1	TPD1|KCS2|CWH47	Verified	ORF	Type 2C protein phosphatase (PP2C); inactivates the osmosensing MAPK cascade by dephosphorylating Hog1p; mutation delays mitochondrial inheritance; deletion reveals defects in precursor tRNA splicing, sporulation and cell separation	3.18725	0.772848	319
YKL126W	YPK1	SLI2	Verified	ORF	Serine/threonine protein kinase required for receptor-mediated endocytosis; involved in sphingolipid-mediated and cell integrity signaling pathways; localized to the bud neck, cytosol and plasma membrane; homolog of mammalian kinase SGK	2.94109	0.770945	320
YFR028C	CDC14	OAF3	Verified	ORF	Protein phosphatase required for mitotic exit; located in the nucleolus until liberated by the FEAR and Mitotic Exit Network in anaphase, enabling it to act on key substrates to effect a decrease in CDK/B-cyclin activity and mitotic exit	0.84334	0.767243	321
YGR240C	PFK1		Verified	ORF	Alpha subunit of heterooctameric phosphofructokinase involved in glycolysis, indispensable for anaerobic growth, activated by fructose-2,6-bisphosphate and AMP, mutation inhibits glucose induction of cell cycle-related genes	4.65449	0.766287	322
YOR241W	MET7	MET23	Verified	ORF	Folylpolyglutamate synthetase, catalyzes extension of the glutamate chains of the folate coenzymes, required for methionine synthesis and for maintenance of mitochondrial DNA	1.49293	0.765777	323
YPL023C	MET12		Verified	ORF	Isozyme of methylenetetrahydrofolate reductase, catalyzes the reduction of 5,10-methylenetetrahydrofolate to 5-methyltetrahydrofolate in the methionine biosynthesis pathway	3.63491	0.765495	324
YKL005C	BYE1		Verified	ORF	Negative regulator of transcription elongation, contains a TFIIS-like domain and a PHD finger, multicopy suppressor of temperature-sensitive ess1 mutations, probably binds RNA polymerase II large subunit	0.969892	0.764388	325
YJL073W	JEM1	KAR8	Verified	ORF	DnaJ-like chaperone required for nuclear membrane fusion during mating, localizes to the ER membrane; exhibits genetic interactions with KAR2	2.97815	0.761367	326
YOR191W	RIS1	DIS1	Verified	ORF	Member of the SWI/SNF family of DNA-dependent ATPases, plays a role in antagonizing silencing during mating-type switching, contains an N-terminal domain that interacts with Sir4p and a C-terminal SNF2 domain	3.3341	0.755812	327
YPL243W	SRP68		Verified	ORF	Core component of the signal recognition particle (SRP) ribonucleoprotein (RNP) complex that functions in targeting nascent secretory proteins to the endoplasmic reticulum (ER) membrane	5.34303	0.755155	328
YBR231C	SWC5	AOR1	Verified	ORF	Protein of unknown function, component of the SWR1 complex, which exchanges histone variant H2AZ (Htz1p) for chromatin-bound histone H2A	3.13047	0.75339	329
YLR066W	SPC3		Verified	ORF	Subunit of signal peptidase complex (Spc1p, Spc2p, Spc3p, Sec11p), which catalyzes cleavage of N-terminal signal sequences of proteins targeted to the secretory pathway; homologous to mammalian SPC22/23	4.76051	0.753142	330
YJL197W	UBP12		Verified	ORF	Ubiquitin carboxyl-terminal hydrolase, ubiquitin-specific protease present in the nucleus and cytoplasm that cleaves ubiquitin from ubiquitinated proteins	1.2654	0.750936	331
YJR161C	COS5		Verified	ORF	Protein of unknown function, member the DUP380 subfamily of conserved, often subtelomerically-encoded proteins	3.31959	0.750782	332
YGR158C	MTR3		Verified	ORF	3'5' exoribonuclease, exosome subunit; nucleolar protein involved in export of mRNA and ribosomal subunits; homologous to the E. coli exonuclease RNase PH	1.66669	0.749611	333
YER036C	ARB1		Verified	ORF	ATPase of the ATP-binding cassette (ABC) family involved in 40S and 60S ribosome biogenesis, has similarity to Gcn20p; shuttles from nucleus to cytoplasm, physically interacts with Tif6p, Lsg1p	2.34943	0.748355	334
YGR117C			Uncharacterized	ORF	Putative protein of unknown function; green fluorescent protein (GFP)-fusion protein localizes to the cytoplasm	1.08043	0.747414	335
YBR093C	PHO5		Verified	ORF	Repressible acid phosphatase (1 of 3) that also mediates extracellular nucleotide-derived phosphate hydrolysis; secretory pathway derived cell surface glycoprotein; induced by phosphate starvation and coordinately regulated by PHO4 and PHO2	0.570188	0.744818	336
YIL068C	SEC6		Verified	ORF	Essential 88kDa subunit of the exocyst complex, which mediates polarized targeting of secretory vesicles to active sites of exocytosis; dimeric form of Sec6p interacts with Sec9p in vitro and inhibits t-SNARE assembly	1.63591	0.744342	337
YKL176C	LST4		Verified	ORF	Protein possibly involved in a post-Golgi secretory pathway; required for the transport of nitrogen-regulated amino acid permease Gap1p from the Golgi to the cell surface	32.6626	0.744042	338
YGL244W	RTF1	CSL3	Verified	ORF	Subunit of the RNA polymerase II-associated Paf1 complex; directly or indirectly regulates DNA-binding properties of Spt15p and relative activities of different TATA elements; involved in telomere maintenance	2.04589	0.742057	339
YBR089C-A	NHP6B	YBR090C-A	Verified	ORF	High-mobility group non-histone chromatin protein, functionally redundant with Nhp6Ap; homologous to mammalian high mobility group proteins 1 and 2; acts to recruit transcription factor Rcs1p to certain promoters	2.21702	0.740256	340
YPR103W	PRE2	SRR2|PRG1|DOA3	Verified	ORF	20S proteasome beta-type subunit, responsible for the chymotryptic activity of the proteasome	8.51107	0.739292	341
YER074W	RPS24A	RPS24EA	Verified	ORF	Protein component of the small (40S) ribosomal subunit; identical to Rps24Bp and has similarity to rat S24 ribosomal protein	14.9614	0.738296	342
YLR447C	VMA6		Verified	ORF	Subunit d of the five-subunit V0 integral membrane domain of vacuolar H+-ATPase (V-ATPase), an electrogenic proton pump found in the endomembrane system; stabilizes VO subunits; required for V1 domain assembly on the vacuolar membrane	3.20614	0.736977	343
YDL007W	RPT2	YTA5|YHS4	Verified	ORF	One of six ATPases of the 19S regulatory particle of the 26S proteasome involved in the degradation of ubiquitinated substrates; required for normal peptide hydrolysis by the core 20S particle	33.0584	0.73691	344
YBR281C	DUG2		Verified	ORF	Probable di- and tri-peptidase; forms a complex with Dug1p and Dug3p to degrade glutathione (GSH) and other peptides containing a gamma-glu-X bond in an alternative pathway to GSH degradation by gamma-glutamyl transpeptidase (Ecm38p)	4.00002	0.736727	345
YBR114W	RAD16	PSO5	Verified	ORF	Protein that recognizes and binds damaged DNA in an ATP-dependent manner (with Rad7p) during nucleotide excision repair; subunit of Nucleotide Excision Repair Factor 4 (NEF4) and the Elongin-Cullin-Socs (ECS) ligase complex	1.30091	0.736116	346
YDR370C			Uncharacterized	ORF	Putative protein of unknown function	2.91696	0.734937	347
YJR069C	HAM1		Verified	ORF	Conserved protein with deoxyribonucleoside triphosphate pyrophosphohydrolase activity, mediates exclusion of noncanonical purines from deoxyribonucleoside triphosphate pools; mutant is sensitive to the base analog 6-N-hydroxylaminopurine	2.1411	0.734408	348
YBR082C	UBC4		Verified	ORF	Ubiquitin-conjugating enzyme (E2), mediates degradation of short-lived and abnormal proteins; interacts with E3-CaM in ubiquitinating calmodulin; interacts with many SCF ubiquitin protein ligases; component of the cellular stress response	5.44317	0.734033	349
YDR188W	CCT6	TCP20|TCP6|HTR3	Verified	ORF	Subunit of the cytosolic chaperonin Cct ring complex, related to Tcp1p, essential protein that is required for the assembly of actin and tubulins in vivo; contains an ATP-binding motif	2.13866	0.73395	350
YBR283C	SSH1		Verified	ORF	Subunit of the Ssh1 translocon complex; Sec61p homolog involved in co-translational pathway of protein translocation; not essential	3.27284	0.728854	351
YNL038W	GPI15		Verified	ORF	Protein involved in the synthesis of N-acetylglucosaminyl phosphatidylinositol (GlcNAc-PI), the first intermediate in the synthesis of glycosylphosphatidylinositol (GPI) anchors; homologous to the human PIG-H protein	2.82274	0.728193	352
YDL083C	RPS16B		Verified	ORF	Protein component of the small (40S) ribosomal subunit; identical to Rps16Ap and has similarity to E. coli S9 and rat S16 ribosomal proteins	7.46465	0.72808	353
YFR039C			Uncharacterized	ORF	Putative protein of unknown function; YFR039C is not an essential gene	2.53693	0.727081	354
YGR210C			Uncharacterized	ORF	Putative protein of unknown function; green fluorescent protein (GFP)-fusion protein localizes to the cytoplasm	2.34968	0.726145	355
YPL244C	HUT1		Verified	ORF	Protein with a role in UDP-galactose transport to the Golgi lumen, has similarity to human UDP-galactose transporter UGTrel1, exhibits a genetic interaction with S. cerevisiae ERO1	3.30614	0.726131	356
YLL011W	SOF1		Verified	ORF	Essential protein required for biogenesis of 40S (small) ribosomal subunit; has similarity to the beta subunit of trimeric G-proteins and the splicing factor Prp4p	1.76449	0.725246	357
YMR091C	NPL6	RSC7	Verified	ORF	Component of the RSC chromatin remodeling complex; interacts with Rsc3p, Rsc30p, Ldb7p, and Htl1p to form a module important for a broad range of RSC functions; involved in nuclear protein import and maintenance of proper telomere length	7.9847	0.72512	358
YKL161C		MLP1	Verified	ORF	Protein kinase implicated in the Slt2p mitogen-activated (MAP) kinase signaling pathway; associates with Rlm1p	1.46031	0.722006	359
YML072C	TCB3		Verified	ORF	Lipid-binding protein, localized to the bud via specific mRNA transport; non-tagged protein detected in a phosphorylated state in mitochondria; GFP-fusion protein localizes to the cell periphery; C-termini of Tcb1p, Tcb2p and Tcb3p interact	0.961867	0.721075	360
YOR259C	RPT4	SUG2|PCS1|CRL13	Verified	ORF	One of six ATPases of the 19S regulatory particle of the 26S proteasome involved in the degradation of ubiquitinated substrates; required for spindle pole body duplication; localized mainly to the nucleus throughout the cell cycle	9.67542	0.719896	361
YCR043C			Uncharacterized	ORF	Putative protein of unknown function; green fluorescent protein (GFP)-fusion protein localizes to the Golgi apparatus; YCR043C is not an essential gene	4.68712	0.719878	362
YIL035C	CKA1		Verified	ORF	Alpha catalytic subunit of casein kinase 2, a Ser/Thr protein kinase with roles in cell growth and proliferation; the holoenzyme also contains CKA2, CKB1 and CKB2, the many substrates include transcription factors and all RNA polymerases	3.64063	0.719865	363
YJR142W			Uncharacterized	ORF	Putative protein of unknown function; GST fusion protein is a Dbf2-Mob1 phosphoylation target in a proteome chip analysis; synthetic lethal with PH085 deletion	2.52727	0.719851	364
YJL101C	GSH1		Verified	ORF	Gamma glutamylcysteine synthetase, catalyzes the first step in the gamma-glutamyl cycle for glutathione (GSH) biosynthesis; expression induced by oxidants, cadmium, and mercury	3.62678	0.719304	365
YPL075W	GCR1	LPF10	Verified	ORF	Transcriptional activator of genes involved in glycolysis; DNA-binding protein that interacts and functions with the transcriptional activator Gcr2p	1.61185	0.718339	366
YKL008C	LAC1	DGT1	Verified	ORF	Ceramide synthase component, involved in synthesis of ceramide from C26(acyl)-coenzyme A and dihydrosphingosine or phytosphingosine, functionally equivalent to Lag1p	1.81294	0.718213	367
YNL166C	BNI5		Verified	ORF	Protein involved in organization of septins at the mother-bud neck, may interact directly with the Cdc11p septin, localizes to bud neck in a septin-dependent manner	2.15243	0.71718	368
YJR016C	ILV3		Verified	ORF	Dihydroxyacid dehydratase, catalyzes third step in the common pathway leading to biosynthesis of branched-chain amino acids	45.609	0.717167	369
YIL060W			Uncharacterized	ORF	Putative protein of unknown function; mutant accumulates less glycogen than does wild type; YIL060W is not an essential gene	17.3725	0.716492	370
YJR046W	TAH11	CDT1|SID2	Verified	ORF	DNA replication licensing factor, required for pre-replication complex assembly	2.4698	0.715288	371
YDL144C			Uncharacterized	ORF	Putative protein of unknown function; green fluorescent protein (GFP)-fusion protein localizes to the cytoplasm and nucleus; YDL144C is not an essential gene.	2.39148	0.71486	372
YGR140W	CBF2	CSL5|NDC10|CTF14|CEP2|CBF3A	Verified	ORF	Essential kinetochore protein, component of the CBF3 multisubunit complex that binds to the CDEIII region of the centromere; Cbf2p also binds to the CDEII region possibly forming a different multimeric complex, ubiquitinated in vivo	8.00669	0.71463	373
YCR033W	SNT1		Verified	ORF	Subunit of the Set3C deacetylase complex that interacts directly with the Set3C subunit, Sif2p; putative DNA-binding protein	2.03552	0.714054	374
YMR285C	NGL2		Verified	ORF	Protein involved in 5.8S rRNA processing; Ccr4p-like RNase required for correct 3'-end formation of 5.8S rRNA at site E; similar to Ngl1p and Ngl3p	4.28139	0.713947	375
YJR139C	HOM6		Verified	ORF	Homoserine dehydrogenase (L-homoserine:NADP oxidoreductase), dimeric enzyme that catalyzes the third step in the common pathway for methionine and threonine biosynthesis; enzyme has nucleotide-binding, dimerization and catalytic regions	23.1207	0.713335	376
YJL173C	RFA3		Verified	ORF	Subunit of heterotrimeric Replication Protein A (RPA), which is a highly conserved single-stranded DNA binding protein involved in DNA replication, repair, and recombination	1.12282	0.71323	377
YBR023C	CHS3	KTI2|DIT101|CSD2|CAL1	Verified	ORF	Chitin synthase III, catalyzes the transfer of N-acetylglucosamine (GlcNAc) to chitin; required for synthesis of the majority of cell wall chitin, the chitin ring during bud emergence, and spore wall chitosan	3.96014	0.712742	378
YLL036C	PRP19	PSO4	Verified	ORF	Splicing factor associated with the spliceosome; contains a U-box, a motif found in a class of ubiquitin ligases	3.91008	0.710155	379
YER100W	UBC6	DOA2	Verified	ORF	Ubiquitin-conjugating enzyme involved in ER-associated protein degradation; located at the cytosolic side of the ER membrane; tail region contains a transmembrane segment at the C-terminus; substrate of the ubiquitin-proteasome pathway	4.17791	0.708276	380
YDR302W	GPI11		Verified	ORF	ER membrane protein involved in a late step of glycosylphosphatidylinositol (GPI) anchor assembly; involved in the addition of phosphoethanolamine to the multiply mannosylated GPI intermediate; human PIG-Fp is a functional homolog	2.7221	0.70796	381
YNL157W			Uncharacterized	ORF	Hypothetical protein	0.560408	0.706618	382
YLR022C	SDO1		Verified	ORF	Essential protein involved in 60S ribosome maturation; ortholog of the human protein (SBDS) responsible for autosomal recessive Shwachman-Bodian-Diamond Syndrome; highly conserved across archae and eukaryotes	1.29745	0.705962	383
YFL017W-A	SMX2	YFL018W-A|SNP2	Verified	ORF	Core Sm protein Sm G; part of heteroheptameric complex (with Smb1p, Smd1p, Smd2p, Smd3p, Sme1p, and Smx3p) that is part of the spliceosomal U1, U2, U4, and U5 snRNPs; homolog of human Sm G	1.55817	0.704521	384
YJR064W	CCT5	TCP5	Verified	ORF	Subunit of the cytosolic chaperonin Cct ring complex, related to Tcp1p, required for the assembly of actin and tubulins in vivo	8.51169	0.703868	385
YJL090C	DPB11		Verified	ORF	Subunit of DNA Polymerase II Epsilon complex; has BRCT domain, required on the prereplicative complex at replication origins for loading DNA polymerases to initiate DNA synthesis, also required for S/M checkpoint control	0.756388	0.703534	386
YJR015W			Uncharacterized	ORF	Putative protein of unknown function; localizes to the endoplasmic reticulum and cytoplasm; predicted to encode a membrane transporter based on phylogenetic analysis; YJR015W is a non-essential gene	2.81251	0.702834	387
YHR162W			Uncharacterized	ORF	Putative protein of unknown function; green fluorescent protein (GFP)-fusion protein localizes to the mitochondrion	6.70675	0.702613	388
YHR020W			Verified	ORF	Protein of unknown function that may interact with ribosomes, based on co-purification experiments; has similarity to proline-tRNA ligase; YHR020W is an essential gene	2.50589	0.702547	389
YJL190C	RPS22A	RPS24	Verified	ORF	Protein component of the small (40S) ribosomal subunit; nearly identical to Rps22Bp and has similarity to E. coli S8 and rat S15a ribosomal proteins	5.65829	0.70248	390
YER056C-A	RPL34A		Verified	ORF	Protein component of the large (60S) ribosomal subunit, nearly identical to Rpl34Bp and has similarity to rat L34 ribosomal protein	1.94904	0.702285	391
YGR272C			Uncharacterized	ORF	Putative protein of unknown function; deletion mutant has defects in pre-rRNA processing; green fluorescent protein (GFP)-fusion protein localizes to the cytoplasm and nucleus	1.1757	0.701795	392
YNL236W	SIN4	MED16|RYE1|TSF3|SSN4|SSF5|SDI3|GAL22|BEL2	Verified	ORF	Subunit of the RNA polymerase II mediator complex; associates with core polymerase subunits to form the RNA polymerase II holoenzyme; contributes to both postive and negative transcriptional regulation; dispensible for basal transcription	2.64435	0.701789	393
YDL084W	SUB2		Verified	ORF	Component of the TREX complex required for nuclear mRNA export; member of the DEAD-box RNA helicase superfamily and is involved in early and late steps of spliceosome assembly; homolog of the human splicing factor hUAP56	15.1195	0.70139	394
YJL060W	BNA3		Verified	ORF	Arylformamidase, involved in biosynthesis of nicotinic acid from tryptophan via kynurenine pathway; potential Cdc28p substrate	4.88452	0.700551	395
YPL218W	SAR1		Verified	ORF	GTPase, GTP-binding protein of the ARF family, component of COPII coat of vesicles; required for transport vesicle formation during ER to Golgi protein transport	5.83159	0.700394	396
YBL002W	HTB2		Verified	ORF	One of two nearly identical (see HTB1) histone H2B subtypes required for chromatin assembly and chromosome function; Rad6p-Bre1p-Lge1p mediated ubiquitination regulates transcriptional activation, meiotic DSB formation and H3 methylation	1.37112	0.70026	397
YHR010W	RPL27A	RPL27	Verified	ORF	Protein component of the large (60S) ribosomal subunit, nearly identical to Rpl27Bp and has similarity to rat L27 ribosomal protein	2.48791	0.698053	398
YPL264C			Uncharacterized	ORF	Putative membrane protein of unknown function; physically interacts with Hsp82p; YPL264C is not an essential gene	3.04094	0.697284	399
YDR062W	LCB2	TSC1|SCS1	Verified	ORF	Component of serine palmitoyltransferase, responsible along with Lcb1p for the first committed step in sphingolipid synthesis, which is the condensation of serine with palmitoyl-CoA to form 3-ketosphinganine	9.15706	0.697166	400
YMR194W	RPL36A	RPL39B	Verified	ORF	N-terminally acetylated protein component of the large (60S) ribosomal subunit, nearly identical to Rpl36Bp and has similarity to rat L36 ribosomal protein; binds to 5.8 S rRNA	7.00699	0.69627	401
YER094C	PUP3	SCS32	Verified	ORF	Beta subunit of the 20S proteasome involved in ubiquitin-dependent catabolism; human homolog is subunit C10	2.31932	0.696095	402
YBR271W			Uncharacterized	ORF	Putative S-adenosylmethionine-dependent methyltransferase of the seven beta-strand family; green fluorescent protein (GFP)-fusion protein localizes to the cytoplasm; YBR271W is not as essential gene	2.38532	0.69604	403
YIL116W	HIS5		Verified	ORF	Histidinol-phosphate aminotransferase, catalyzes the seventh step in histidine biosynthesis; responsive to general control of amino acid biosynthesis; mutations cause histidine auxotrophy and sensitivity to Cu, Co, and Ni salts	12.0073	0.695681	404
YJR009C	TDH2	GLD2	Verified	ORF	Glyceraldehyde-3-phosphate dehydrogenase, isozyme 2, involved in glycolysis and gluconeogenesis; tetramer that catalyzes the reaction of glyceraldehyde-3-phosphate to 1,3 bis-phosphoglycerate; detected in the cytoplasm and cell-wall	390.264	0.694436	405
YKL120W	OAC1		Verified	ORF	Mitochondrial inner membrane transporter, transports oxaloacetate, sulfate, and thiosulfate; member of the mitochondrial carrier family	2.11167	0.694041	406
YMR190C	SGS1		Verified	ORF	Nucleolar DNA helicase of the RecQ family involved in maintenance of genome integrity, regulates chromosome synapsis and meiotic crossing over; has similarity to human BLM and WRN helicases implicated in Bloom and Werner syndromes	2.09689	0.69387	407
YLL050C	COF1		Verified	ORF	Cofilin, promotes actin filament depolarization in a pH-dependent manner; binds both actin monomers and filaments and severs filaments , thought to be regulated by phosphorylation at SER4, ubiquitous and essential in eukaryotes	1.38189	0.69239	408
YLL048C	YBT1	BAT1	Verified	ORF	Transporter of the ATP-binding cassette (ABC) family involved in bile acid transport; similar to mammalian bile transporters	7.39933	0.692007	409
YCL031C	RRP7		Verified	ORF	Essential protein involved in rRNA processing and ribosome biogenesis	2.30809	0.691596	410
YER120W	SCS2		Verified	ORF	Integral ER membrane protein that regulates phospholipid metabolism via an interaction with the FFAT motif of Opi1p, also involved in telomeric silencing, disruption causes inositol auxotrophy above 34 degrees C, VAP homolog	0.622378	0.691393	411
YBR143C	SUP45	SUP47|SUP1|SAL4	Verified	ORF	Polypeptide release factor involved in translation termination; mutant form acts as a recessive omnipotent suppressor	3.12164	0.691064	412
YLL043W	FPS1		Verified	ORF	Plasma membrane glycerol channel, member of the major intrinsic protein (MIP) family of channel proteins; involved in efflux of glycerol and in uptake of the trivalent metalloids arsenite and antimonite	3.22824	0.691026	413
YGL238W	CSE1	KAP109	Verified	ORF	Nuclear envelope protein that mediates the nuclear export of importin alpha (Srp1p), homolog of metazoan CAS protein, required for accurate chromosome segregation	1.1753	0.688285	414
YJL125C	GCD14	TRM61	Verified	ORF	Subunit of tRNA (1-methyladenosine) methyltransferase, with Gcd10p, required for the modification of the adenine at position 58 in tRNAs, especially tRNAi-Met; first identified as a negative regulator of GCN4 expression	1.76356	0.688167	415
YBR106W	PHO88		Verified	ORF	Probable membrane protein, involved in phosphate transport; pho88 pho86 double null mutant exhibits enhanced synthesis of repressible acid phosphatase at high inorganic phosphate concentrations	10.3445	0.687964	416
YJL076W	NET1	SRM8|CFI1|ESC5	Verified	ORF	Core subunit of the RENT complex, which is a complex involved in nucleolar silencing and telophase exit; stimulates transcription by RNA polymerase I and regulates nucleolar structure	4.31677	0.687606	417
YDR357C			Uncharacterized	ORF	Protein of unknown function; green fluorescent protein (GFP)-fusion protein localizes to the cytoplasm in a punctate pattern	1.94598	0.685678	418
YPR169W	JIP5		Uncharacterized	ORF	Nucleolar protein of unknown function, exhibits a physical interaction with Bre1p	2.07612	0.685419	419
YDR063W			Uncharacterized	ORF	Putative protein of unknown function; green fluorescent protein (GFP)-fusion protein localizes to the cytoplasm and nucleus; YDR063W is not an essential gene	8.67272	0.684824	420
YPL227C	ALG5		Verified	ORF	UDP-glucose:dolichyl-phosphate glucosyltransferase, involved in asparagine-linked glycosylation in the endoplasmic reticulum	0.884051	0.684601	421
YNL289W	PCL1	HCS26	Verified	ORF	Pho85 cyclin of the Pcl1,2-like subfamily, involved in entry into the mitotic cell cycle and regulation of morphogenesis, localizes to sites of polarized cell growth	0.91783	0.684384	422
YJL004C	SYS1		Verified	ORF	Integral membrane protein of the Golgi required for targeting of the Arf-like GTPase Arl3p to the Golgi; multicopy suppressor of ypt6 null mutation	3.06989	0.684177	423
YDL219W	DTD1		Verified	ORF	D-Tyr-tRNA(Tyr) deacylase, functions in protein translation, may affect nonsense suppression via alteration of the protein synthesis machinery; ubiquitous among eukaryotes	2.51485	0.684014	424
YHL015W	RPS20	URP2	Verified	ORF	Protein component of the small (40S) ribosomal subunit; overproduction suppresses mutations affecting RNA polymerase III-dependent transcription; has similarity to E. coli S10 and rat S20 ribosomal proteins	2.61138	0.683694	425
YPR118W			Verified	ORF	Methylthioribose-1-phosphate isomerase, catalyzes the isomerization of 5-methylthioribose-1-phosphate to 5-methylthioribulose-1-phosphate in the methionine salvage pathway	4.18333	0.682557	426
YBR248C	HIS7		Verified	ORF	Imidazole glycerol phosphate synthase (glutamine amidotransferase:cyclase), catalyzes the fifth and sixth steps of histidine biosynthesis and also produces 5-aminoimidazole-4-carboxamide ribotide (AICAR), a purine precursor	38.2452	0.682287	427
YML073C	RPL6A	YL16A	Verified	ORF	N-terminally acetylated protein component of the large (60S) ribosomal subunit, has similarity to Rpl6Bp and to rat L6 ribosomal protein; binds to 5.8S rRNA	10.4265	0.681773	428
YDR039C	ENA2		Verified	ORF	P-type ATPase sodium pump, involved in Na+ efflux to allow salt tolerance; likely not involved in Li+ efflux	1.72149	0.681385	429
YPL081W	RPS9A		Verified	ORF	Protein component of the small (40S) ribosomal subunit; nearly identical to Rps9Bp and has similarity to E. coli S4 and rat S9 ribosomal proteins	2.60098	0.680395	430
YGR192C	TDH3	SSS2|HSP36|HSP35|GLD1	Verified	ORF	Glyceraldehyde-3-phosphate dehydrogenase, isozyme 3, involved in glycolysis and gluconeogenesis; tetramer that catalyzes the reaction of glyceraldehyde-3-phosphate to 1,3 bis-phosphoglycerate; detected in the cytoplasm and cell-wall	100.647	0.68012	431
YDR331W	GPI8		Verified	ORF	ER membrane glycoprotein subunit of the glycosylphosphatidylinositol transamidase complex that adds glycosylphosphatidylinositol (GPI) anchors to newly synthesized proteins; human PIG-K protein is a functional homolog	3.34363	0.680099	432
YLR030W			Uncharacterized	ORF	Putative protein of unknown function	0.682578	0.678872	433
YPR110C	RPC40	RPC5	Verified	ORF	RNA polymerase subunit, common to RNA polymerase I and III	5.27237	0.6786	434
YLR048W	RPS0B	YST2|NAB1B	Verified	ORF	Protein component of the small (40S) ribosomal subunit, nearly identical to Rps0Ap; required for maturation of 18S rRNA along with Rps0Ap; deletion of either RPS0 gene reduces growth rate, deletion of both genes is lethal	9.58632	0.677419	435
YEL029C	BUD16		Verified	ORF	Protein involved in bud-site selection and telomere maintenance; diploid mutants display a random budding pattern instead of the wild-type bipolar pattern; has similarity to pyridoxal kinases	4.83183	0.67609	436
YPL242C	IQG1	CYK1	Verified	ORF	Essential protein required for determination of budding pattern, promotes localization of axial markers Bud4p and Cdc12p and functionally interacts with Sec3p, localizes to the contractile ring during anaphase, member of the IQGAP family	12.7981	0.675933	437
YJL178C	ATG27	ETF1	Verified	ORF	Type II membrane protein involved in autophagy; binds phosphatidylinositol 3-phosphate, required for the cytoplasm-to-vacuole targeting (Cvt) pathway	10.3444	0.675715	438
YDR211W	GCD6		Verified	ORF	Catalytic epsilon subunit of the translation initiation factor eIF2B, the guanine-nucleotide exchange factor for eIF2; activity subsequently regulated by phosphorylated eIF2; first identified as a negative regulator of GCN4 expression	5.60965	0.675705	439
YDR531W			Uncharacterized	ORF	Pantothenate kinase (ATP:D-pantothenate 4'-phosphotransferase, EC 2.7.1.33); catalyzes the first committed step in the universal biosynthetic pathway leading to coenzyme A1	3.69846	0.675532	440
YKL145W	RPT1	YTA3|CIM5	Verified	ORF	One of six ATPases of the 19S regulatory particle of the 26S proteasome involved in the degradation of ubiquitinated substrates; required for optimal CDC20 transcription; interacts with Rpn12p and the E3 ubiquitin-protein ligase Ubr1p	16.1629	0.67548	441
YLR432W	IMD3		Verified	ORF	Inosine monophosphate dehydrogenase, catalyzes the first step of GMP biosynthesis, member of a four-gene family in S. cerevisiae, constitutively expressed	2.53794	0.674701	442
YOL048C			Uncharacterized	ORF	Putative protein of unknown function	0.693895	0.674619	443
YPR048W	TAH18		Verified	ORF	Protein with a potential role in DNA replication; displays synthetic lethal genetic interaction with the pol3-13 allele of POL3, which encodes DNA polymerase delta	1.12196	0.674041	444
YOR242C	SSP2		Verified	ORF	Sporulation specific protein that localizes to the spore wall; required for sporulation at a point after meiosis II and during spore wall formation; SSP2 expression is induced midway in meiosis	0.649971	0.674033	445
YJL002C	OST1	NLT1	Verified	ORF	Alpha subunit of the oligosaccharyltransferase complex of the ER lumen, which catalyzes asparagine-linked glycosylation of newly synthesized proteins	3.11762	0.674013	446
YNL164C	IBD2		Verified	ORF	Component of the BUB2-dependent spindle checkpoint pathway, interacts with Bfa1p and functions upstream of Bub2p and Bfa1p	7.8367	0.673953	447
YDR471W	RPL27B		Verified	ORF	Protein component of the large (60S) ribosomal subunit, nearly identical to Rpl27Ap and has similarity to rat L27 ribosomal protein	6.4407	0.67384	448
YGR034W	RPL26B		Verified	ORF	Protein component of the large (60S) ribosomal subunit, nearly identical to Rpl26Ap and has similarity to E. coli L24 and rat L26 ribosomal proteins; binds to 5.8S rRNA	4.65721	0.673345	449
YPL250C	ICY2		Verified	ORF	Protein of unknown function; mobilized into polysomes upon a shift from a fermentable to nonfermentable carbon source; potential Cdc28p substrate	0.704005	0.673135	450
YAL007C	ERP2		Verified	ORF	Protein that forms a heterotrimeric complex with Erp1p, Emp24p, and Erv25p; member, along with Emp24p and Erv25p, of the p24 family involved in ER to Golgi transport and localized to COPII-coated vesicles	2.98039	0.673119	451
YJL206C			Uncharacterized	ORF	Putative protein of unknown function; similar to transcriptional regulators from the Zn[2]-Cys[6] binuclear cluster protein family; mRNA is weakly cell cycle regulated, peaking in S phase; induced rapidly upon MMS treatment	3.94999	0.673054	452
YPL234C	TFP3	VMA11|CLS9	Verified	ORF	Vacuolar ATPase V0 domain subunit c', involved in proton transport activity; hydrophobic integral membrane protein (proteolipid) containing four transmembrane segments; N and C termini are in the vacuolar lumen	57.8099	0.672654	453
YNL155W			Uncharacterized	ORF	Putative protein of unknown function, contains DHHC domain, also predicted to have thiol-disulfide oxidoreductase active site	1.20694	0.672419	454
YHR064C	SSZ1	PDR13	Verified	ORF	Hsp70 protein that interacts with Zuo1p (a DnaJ homolog) to form a ribosome-associated complex that binds the ribosome via the Zuo1p subunit; also involved in pleiotropic drug resistance via sequential activation of PDR1 and PDR5; binds ATP	2.56404	0.671789	455
YOL049W	GSH2		Verified	ORF	Glutathione synthetase, catalyzes the ATP-dependent synthesis of glutathione (GSH) from gamma-glutamylcysteine and glycine; induced by oxidative stress and heat shock	1.02149	0.671425	456
YJL172W	CPS1		Verified	ORF	Vacuolar carboxypeptidase yscS; expression is induced under low-nitrogen conditions	3.4804	0.671265	457
YMR182C	RGM1		Verified	ORF	Putative transcriptional repressor with proline-rich zinc fingers; overproduction impairs cell growth	13.1055	0.671255	458
YOR046C	DBP5	RAT8	Verified	ORF	Cytoplasmic ATP-dependent RNA helicase of the DEAD-box family involved in mRNA export from the nucleus; involved in translation termination	2.50287	0.671065	459
YHL003C	LAG1		Verified	ORF	Ceramide synthase component, involved in synthesis of ceramide from C26(acyl)-coenzyme A and dihydrosphingosine or phytosphingosine, functionally equivalent to Lac1p	2.99704	0.670099	460
YMR238W	DFG5		Verified	ORF	Putative mannosidase, essential glycosylphosphatidylinositol (GPI)-anchored membrane protein required for cell wall biogenesis in bud formation, involved in filamentous growth, homologous to Dcw1p	3.23748	0.668992	461
YJR123W	RPS5		Verified	ORF	Protein component of the small (40S) ribosomal subunit, the least basic of the non-acidic ribosomal proteins; phosphorylated in vivo; essential for viability; has similarity to E. coli S7 and rat S5 ribosomal proteins	11.5215	0.667889	462
YDR245W	MNN10	REC41|SLC2|BED1	Verified	ORF	Subunit of a Golgi mannosyltransferase complex also containing Anp1p, Mnn9p, Mnn11p, and Hoc1p that mediates elongation of the polysaccharide mannan backbone; membrane protein of the mannosyltransferase family	2.39478	0.667887	463
YJR126C	VPS70		Verified	ORF	Protein of unknown function involved in vacuolar protein sorting	1.11513	0.667329	464
YGL148W	ARO2		Verified	ORF	Bifunctional chorismate synthase and flavin reductase, catalyzes the conversion of 5-enolpyruvylshikimate 3-phosphate (EPSP) to form chorismate, which is a precursor to aromatic amino acids	3.42413	0.666397	465
YJR111C			Uncharacterized	ORF	Putative protein of unknown function; green fluorescent protein (GFP)-fusion protein localizes to the mitochondria	2.66097	0.665259	466
YJR112W	NNF1		Verified	ORF	Essential component of the MIND kinetochore complex (Mtw1p Including Nnf1p-Nsl1p-Dsn1p) which joins kinetochore subunits contacting DNA to those contacting microtubules; required for accurate chromosome segregation	2.60175	0.665106	467
YOL119C	MCH4		Verified	ORF	Protein with similarity to mammalian monocarboxylate permeases, which are involved in transport of monocarboxylic acids across the plasma membrane; mutant is not deficient in monocarboxylate transport	2.16084	0.664808	468
YJR145C	RPS4A		Verified	ORF	Protein component of the small (40S) ribosomal subunit; mutation affects 20S pre-rRNA processing; identical to Rps4Bp and has similarity to rat S4 ribosomal protein	42.0377	0.663911	469
YDR449C	UTP6		Verified	ORF	Nucleolar protein, component of the small subunit (SSU) processome containing the U3 snoRNA that is involved in processing of pre-18S rRNA	1.92776	0.66295	470
YHR041C	SRB2	MED20|HRS2	Verified	ORF	Subunit of the RNA polymerase II mediator complex; associates with core polymerase subunits to form the RNA polymerase II holoenzyme; general transcription factor involved in telomere maintenance	1.34599	0.662862	471
YER148W	SPT15	TBP1|BTF1	Verified	ORF	TATA-binding protein, general transcription factor that interacts with other factors to form the preinitiation complex at promoters, essential for viability	18.3589	0.66283	472
YJR044C	VPS55		Verified	ORF	Late endosomal protein involved in late endosome to vacuole trafficking; functional homolog of human obesity receptor gene-related protein (OB-RGRP)	1.83019	0.662827	473
YOR096W	RPS7A	RPS30	Verified	ORF	Protein component of the small (40S) ribosomal subunit, nearly identical to Rps7Bp; interacts with Kti11p; deletion causes hypersensitivity to zymocin; has similarity to rat S7 and Xenopus S8 ribosomal proteins	2.84308	0.662625	474
YGR200C	ELP2	TOT2	Verified	ORF	Subunit of Elongator complex, which is required for modification of wobble nucleosides in tRNA; target of Kluyveromyces lactis zymocin	13.8095	0.662122	475
YJL156C	SSY5		Verified	ORF	Probable serine protease of the SPS plasma membrane amino acid sensor system (Ssy1p-Ptr3p-Ssy5p), which senses external amino acid concentration and transmits intracellular signals that regulate expression of amino acid permease genes	1.42203	0.655544	476
YHR163W	SOL3		Verified	ORF	6-phosphogluconolactonase, catalyzes the second step of the pentose phosphate pathway; weak multicopy suppressor of los1-1 mutation; homologous to Sol2p and Sol1p	2.33455	0.654577	477
YCL043C	PDI1	TRG1|MFP1	Verified	ORF	Protein disulfide isomerase, multifunctional protein resident in the endoplasmic reticulum lumen, essential for the formation of disulfide bonds in secretory and cell-surface proteins, unscrambles non-native disulfide bonds	1.49076	0.654409	478
YLR388W	RPS29A	YS29A	Verified	ORF	Protein component of the small (40S) ribosomal subunit; nearly identical to Rps29Bp and has similarity to rat S29 and E. coli S14 ribosomal proteins	2.3274	0.651138	479
YJL013C	MAD3		Verified	ORF	Subunit of the spindle-assembly checkpoint complex, which delays anaphase onset in cells with defects in mitotic spindle assembly; pseudosubstrate inhibitor of APC(Cdc20), the anaphase promoting complex involved in securin (Pds1p) turnover	2.35042	0.650647	480
YKR057W	RPS21A	RPS25	Verified	ORF	Protein component of the small (40S) ribosomal subunit; nearly identical to Rps21Bp and has similarity to rat S21 ribosomal protein	3.43872	0.650341	481
YJL041W	NSP1		Verified	ORF	Essential component of the nuclear pore complex, which mediates nuclear import and export	1.79591	0.648051	482
YPL245W			Uncharacterized	ORF	Putative protein of unknown function; green fluorescent protein (GFP)-fusion protein localizes to both the nucleus and the cytoplasm	2.58157	0.647284	483
YBL072C	RPS8A		Verified	ORF	Protein component of the small (40S) ribosomal subunit; identical to Rps8Bp and has similarity to rat S8 ribosomal protein	8.97651	0.647114	484
YCL027W	FUS1		Verified	ORF	Membrane protein localized to the shmoo tip, required for cell fusion; expression regulated by mating pheromone; proposed to coordinate signaling, fusion, and polarization events required for fusion; potential Cdc28p substrate	0.595649	0.646711	485
YPL214C	THI6		Verified	ORF	Bifunctional enzyme with thiamine-phosphate pyrophosphorylase and 4-methyl-5-beta-hydroxyethylthiazole kinase activities, required for thiamine biosynthesis; GFP-fusion protein localizes to the cytoplasm in a punctate pattern	9.46772	0.645523	486
YDR050C	TPI1		Verified	ORF	Triose phosphate isomerase, abundant glycolytic enzyme; mRNA half-life is regulated by iron availability; transcription is controlled by activators Reb1p, Gcr1p, and Rap1p through binding sites in the 5' non-coding region	43.6699	0.645175	487
YMR093W	UTP15		Verified	ORF	Nucleolar protein, component of the small subunit (SSU) processome containing the U3 snoRNA that is involved in processing of pre-18S rRNA	2.27081	0.644982	488
YDR225W	HTA1	SPT11|H2A1	Verified	ORF	One of two nearly identical (see also HTA2) histone H2A subtypes; core histone required for chromatin assembly and chromosome function; DNA damage-dependent phosphorylation by Mec1p facilitates DNA repair; acetylated by Nat4p	8.81094	0.64433	489
YPR088C	SRP54	SRH1	Verified	ORF	Signal recognition particle (SRP) subunit (homolog of mammalian SRP54); contains the signal sequence-binding activity of SRP, interacts with the SRP RNA, and mediates binding of SRP to signal receptor; contains GTPase domain	38.6686	0.643506	490
YHR012W	VPS29	PEP11	Verified	ORF	Endosomal protein that is a subunit of the membrane-associated retromer complex essential for endosome-to-Golgi retrograde transport; forms a subcomplex with Vps35p and Vps26p that selects cargo proteins for endosome-to-Golgi retrieval	4.59961	0.643328	491
YGL016W	KAP122	PDR6	Verified	ORF	Karyopherin beta, responsible for import of the Toa1p-Toa2p complex into the nucleus; binds to nucleoporins Nup1p and Nup2p; may play a role in regulation of pleiotropic drug resistance	0.37924	0.642758	492
YJL080C	SCP160		Verified	ORF	Essential RNA-binding G protein effector of mating response pathway, mainly associated with nuclear envelope and ER, interacts in mRNA-dependent manner with translating ribosomes via multiple KH domains, similar to vertebrate vigilins	2.5369	0.642505	493
YMR321C			Uncharacterized	ORF	Putative protein of unknown function	2.11306	0.642267	494
YOR157C	PUP1		Verified	ORF	Endopeptidase with trypsin-like activity that cleaves after basic residues; beta-type subunit of 20S proteasome synthesized as a proprotein before being proteolytically processed for assembly into 20S particle; human homolog is subunit Z	13.097	0.641772	495
YDL130W	RPP1B	RPLA3|RPL44'	Verified	ORF	Ribosomal protein P1 beta, component of the ribosomal stalk, which is involved in interaction of translational elongation factors with ribosome; accumulation is regulated by phosphorylation and interaction with the P2 stalk component	9.34196	0.64172	496
YOL103W	ITR2	HRB612	Verified	ORF	Myo-inositol transporter with strong similarity to the major myo-inositol transporter Itr1p, member of the sugar transporter superfamily; expressed constitutively	2.35354	0.640861	497
YGR040W	KSS1		Verified	ORF	Mitogen-activated protein kinase (MAPK) involved in signal transduction pathways that control filamentous growth and pheromone response; the KSS1 gene is nonfunctional in S288C strains and functional in W303 strains	8.62079	0.640622	498
YML038C	YMD8		Verified	ORF	Putative nucleotide sugar transporter, has similarity to Vrg4p	1.28856	0.640568	499
YOR067C	ALG8	YOR29-18	Verified	ORF	Glucosyl transferase, involved in N-linked glycosylation; adds glucose to the dolichol-linked oligosaccharide precursor prior to transfer to protein during lipid-linked oligosaccharide biosynthesis; similar to Alg6p	2.70855	0.639849	500
YLR300W	EXG1	BGL1	Verified	ORF	Major exo-1,3-beta-glucanase of the cell wall, involved in cell wall beta-glucan assembly; exists as three differentially glycosylated isoenzymes	23.9853	0.639366	501
YBR175W	SWD3	SAF35|CPS30	Verified	ORF	Essential subunit of the COMPASS (Set1C) complex, which methylates histone H3 on lysine 4 and is required in transcriptional silencing near telomeres; WD40 beta propeller superfamily member and ortholog of mammalian WDR5	1.26721	0.638405	502
YER118C	SHO1	SSU81	Verified	ORF	Transmembrane osmosensor, participates in activation of both the Cdc42p- and MAP kinase-dependent filamentous growth pathway and the high-osmolarity glycerol response pathway	0.571132	0.63836	503
YKL105C			Uncharacterized	ORF	Putative protein of unknown function	3.5225	0.637632	504
YKL104C	GFA1		Verified	ORF	Glutamine-fructose-6-phosphate amidotransferase, catalyzes the formation of glucosamine-6-P and glutamate from fructose-6-P and glutamine in the first step of chitin biosynthesis	6.36147	0.637554	505
YBR041W	FAT1		Verified	ORF	Fatty acid transporter and very long-chain fatty acyl-CoA synthetase, may form a complex with Faa1p or Faa4p that imports and activates exogenous fatty acids	1.31931	0.634817	506
YOL013W-A		YOL013W-B	Uncharacterized	ORF	Putative protein of unknown function; identified by SAGE	3.5214	0.634465	507
YJR119C	JHD2		Verified	ORF	JmjC domain family histone demethylase specific for H3-K4 (lysine at position 4 of the histone H3 protein); removes methyl groups specifically added by Set1p methyltransferase	0.82876	0.634012	508
YDR013W	PSF1	CDC101	Verified	ORF	Subunit of the GINS complex (Sld5p, Psf1p, Psf2p, Psf3p), which is localized to DNA replication origins and implicated in assembly of the DNA replication machinery	2.33119	0.633556	509
YAL065C			Uncharacterized	ORF	Putative protein of unknown function; has homology to FLO1; possible pseudogene	0.19306	0.633501	510
YIL074C	SER33		Verified	ORF	3-phosphoglycerate dehydrogenase, catalyzes the first step in serine and glycine biosynthesis; isozyme of Ser3p	9.32763	0.633012	511
YLR344W	RPL26A		Verified	ORF	Protein component of the large (60S) ribosomal subunit, nearly identical to Rpl26Bp and has similarity to E. coli L24 and rat L26 ribosomal proteins; binds to 5.8S rRNA	11.4961	0.630743	512
YJR006W	POL31	HYS2|SDP5|HUS2	Verified	ORF	DNA polymerase III (delta) subunit, essential for cell viability; involved in DNA replication and DNA repair	1.05127	0.630472	513
YJL001W	PRE3	CRL21	Verified	ORF	20S proteasome beta-type subunit, responsible for cleavage after acidic residues in peptides	5.0832	0.627802	514
YFR032C			Uncharacterized	ORF	Putative protein of unknown function; transcribed during sporulation; YFR032C is not an essential gene	0.603198	0.627197	515
YGR264C	MES1	MESI	Verified	ORF	Methionyl-tRNA synthetase, forms a complex with glutamyl-tRNA synthetase (Gus1p) and Arc1p, which increases the catalytic efficiency of both tRNA synthetases; also has a role in nuclear export of tRNAs	6.10816	0.626037	516
YLR287C-A	RPS30A		Verified	ORF	Protein component of the small (40S) ribosomal subunit; nearly identical to Rps30Bp and has similarity to rat S30 ribosomal protein	3.31662	0.626	517
YBR096W			Uncharacterized	ORF	Putative protein of unknown function; green fluorescent protein (GFP)-fusion protein localizes to the ER	1.47779	0.625756	518
YOR038C	HIR2	SPT1	Verified	ORF	Non-essential transcriptional corepressor involved in the cell cycle-regulated transcription of histone H2A, H2B, H3, and H4 genes; recruits Swi-Snf complexes to histone gene promoters; promotes heterochromatic gene silencing with Asf1p	0.739175	0.625567	519
YJR003C			Uncharacterized	ORF	Putative protein of unknown function; the authentic, non-tagged protein is detected in highly purified mitochondria in high-throughput studies	0.72214	0.624975	520
YFL036W	RPO41		Verified	ORF	Mitochondrial RNA polymerase; single subunit enzyme similar to those of T3 and T7 bacteriophages; requires a specificity subunit encoded by MTF1 for promoter recognition	1.65668	0.62375	521
YLR064W			Uncharacterized	ORF	Putative protein of unknown function; green fluorescent protein (GFP)-fusion protein localizes to the endoplasmic reticulum; YLR064W is not an essential gene	1.6097	0.621363	522
YHR027C	RPN1	NAS1|HRD2	Verified	ORF	Non-ATPase base subunit of the 19S regulatory particle of the 26S proteasome; may participate in the recognition of several ligands of the proteasome; contains a leucine-rich repeat (LRR) domain, a site for protein?protein interactions	0.675024	0.620573	523
YER081W	SER3		Verified	ORF	3-phosphoglycerate dehydrogenase, catalyzes the first step in serine and glycine biosynthesis; isozyme of Ser33p	6.98947	0.61974	524
YPL224C	MMT2	MFT2	Verified	ORF	Putative metal transporter involved in mitochondrial iron accumulation; closely related to Mmt1p	3.30771	0.619658	525
YHR049W	FSH1		Verified	ORF	Serine hydrolase that localizes to both the nucleus and cytoplasm; sequence is similar to Fsh2p and Fsh3p	1.02144	0.619536	526
YOR143C	THI80		Verified	ORF	Thiamine pyrophosphokinase, phosphorylates thiamine to produce the coenzyme thiamine pyrophosphate (thiamine diphosphate)	0.575295	0.619169	527
YJR155W	AAD10		Verified	ORF	Putative aryl-alcohol dehydrogenase with similarity to P. chrysosporium aryl-alcohol dehydrogenase; mutational analysis has not yet revealed a physiological role	2.25576	0.617447	528
YJL062W	LAS21	GPI7	Verified	ORF	Integral plasma membrane protein involved in the synthesis of the glycosylphosphatidylinositol (GPI) core structure; mutations affect cell wall integrity	1.76758	0.616888	529
YCR044C	PER1	COS16	Verified	ORF	Protein of the endoplasmic reticulum, required for GPI-phospholipase A2 activity that remodels the GPI anchor as a prerequisite for association of GPI-anchored proteins with lipid rafts; functionally complemented by human ortholog PERLD1	6.85147	0.616881	530
YBL092W	RPL32		Verified	ORF	Protein component of the large (60S) ribosomal subunit, has similarity to rat L32 ribosomal protein; overexpression disrupts telomeric silencing	29.8624	0.616473	531
YEL072W	RMD6		Verified	ORF	Protein required for sporulation	1.50546	0.616409	532
YOR298W	MUM3		Verified	ORF	Protein of unknown function involved in the organization of the outer spore wall layers; has similarity to the tafazzins superfamily of acyltransferases	1.10271	0.616111	533
YHR142W	CHS7		Verified	ORF	Protein of unknown function, involved in chitin biosynthesis by regulating Chs3p export from the ER	3.26182	0.616081	534
YJL189W	RPL39	SPB2|RPL46|PUB2	Verified	ORF	Protein component of the large (60S) ribosomal subunit, has similarity to rat L39 ribosomal protein; required for ribosome biogenesis; exhibits genetic interactions with SIS1 and PAB1	1.36655	0.615202	535
YLR014C	PPR1		Verified	ORF	Zinc finger transcription factor containing a Zn(2)-Cys(6) binuclear cluster domain, positively regulates transcription of genes involved in uracil biosynthesis; activity may be modulated by interaction with Tup1p	1.08103	0.614499	536
YBR244W	GPX2	AMI1	Verified	ORF	Phospholipid hydroperoxide glutathione peroxidase induced by glucose starvation that protects cells from phospholipid hydroperoxides and nonphospholipid peroxides during oxidative stress	2.19328	0.613642	537
YGR088W	CTT1	SPS101	Verified	ORF	Cytosolic catalase T, has a role in protection from oxidative damage by hydrogen peroxide	1.78761	0.613238	538
YDR179W-A			Uncharacterized	ORF	Putative protein of unknown function	0.876249	0.612456	539
YBR002C	RER2		Verified	ORF	Cis-prenyltransferase involved in dolichol synthesis; participates in endoplasmic reticulum (ER) protein sorting	2.90818	0.61114	540
YOR260W	GCD1	TRA3	Verified	ORF	Gamma subunit of the translation initiation factor eIF2B, the guanine-nucleotide exchange factor for eIF2; activity subsequently regulated by phosphorylated eIF2; first identified as a negative regulator of GCN4 expression	1.89034	0.610729	541
YPL155C	KIP2		Verified	ORF	Kinesin-related motor protein involved in mitotic spindle positioning, stabilizes microtubules by targeting Bik1p to the plus end; Kip2p levels are controlled during the cell cycle	0.754399	0.610579	542
YMR306W	FKS3		Verified	ORF	Protein involved in spore wall assembly, has similarity to 1,3-beta-D-glucan synthase catalytic subunits Fks1p and Gsc2p; the authentic, non-tagged protein is detected in highly purified mitochondria in high-throughput studies	1.68362	0.610432	543
YJL136C	RPS21B		Verified	ORF	Protein component of the small (40S) ribosomal subunit; nearly identical to Rps21Ap and has similarity to rat S21 ribosomal protein	5.69224	0.61018	544
YMR010W			Uncharacterized	ORF	Putative protein of unknown function; green fluorescent protein (GFP)-fusion protein localizes to the cytoplasm; YMR010W is not an essential gene; YMR010W mRNA is transcribed with ADI1	1.42644	0.609411	545
YPR167C	MET16		Verified	ORF	3'-phosphoadenylsulfate reductase, reduces 3'-phosphoadenylyl sulfate to adenosine-3',5'-bisphosphate and free sulfite using reduced thioredoxin as cosubstrate, involved in sulfate assimilation and methionine metabolism	11.8977	0.609212	546
YJL031C	BET4		Verified	ORF	Alpha subunit of Type II geranylgeranyltransferase required for vesicular transport between the endoplasmic reticulum and the Golgi; provides a membrane attachment moiety to Rab-like proteins Ypt1p and Sec4p	2.19333	0.609034	547
YDL055C	PSA1	SRB1|VIG9|MPG1	Verified	ORF	GDP-mannose pyrophosphorylase (mannose-1-phosphate guanyltransferase), synthesizes GDP-mannose from GTP and mannose-1-phosphate in cell wall biosynthesis; required for normal cell wall structure	4.1251	0.608428	548
YBL087C	RPL23A		Verified	ORF	Protein component of the large (60S) ribosomal subunit, identical to Rpl23Bp and has similarity to E. coli L14 and rat L23 ribosomal proteins	10.9307	0.60838	549
YPR043W	RPL43A		Verified	ORF	Protein component of the large (60S) ribosomal subunit, identical to Rpl43Bp and has similarity to rat L37a ribosomal protein; null mutation confers a dominant lethal phenotype	10.9764	0.607687	550
YBR025C	OLA1		Verified	ORF	P-loop ATPase with similarity to human OLA1 and bacterial YchF; identified as specifically interacting with the proteasome; protein levels are induced by hydrogen peroxide	11.7655	0.606455	551
YBL003C	HTA2	H2A2	Verified	ORF	One of two nearly identical (see also HTA1) histone H2A subtypes; core histone required for chromatin assembly and chromosome function; DNA damage-dependent phosphorylation by Mec1p facilitates DNA repair; acetylated by Nat4p	3.88834	0.606085	552
YLR372W	SUR4	APA1|VBM1|SRE1|ELO3	Verified	ORF	Elongase, involved in fatty acid and sphingolipid biosynthesis; synthesizes very long chain 20-26-carbon fatty acids from C18-CoA primers; involved in regulation of sphingolipid biosynthesis	5.28905	0.606007	553
YJL186W	MNN5		Verified	ORF	Alpha-1,2-mannosyltransferase, responsible for addition of the second alpha-1,2-linked mannose of the branches on the mannan backbone of oligosaccharides, localizes to an early Golgi compartment	0.596331	0.604755	554
YJL042W	MHP1		Verified	ORF	Microtubule-associated protein involved in assembly and stabilization of microtubules; overproduction results in cell cycle arrest at G2 phase; similar to Drosophila protein MAP and to mammalian MAP4 proteins	2.50019	0.604486	555
YFR032C-A	RPL29		Verified	ORF	Protein component of the large (60S) ribosomal subunit, has similarity to rat L29 ribosomal protein; not essential for translation, but required for proper joining of the large and small ribosomal subunits and for normal translation rate	3.87227	0.60397	556
YJL008C	CCT8		Verified	ORF	Subunit of the cytosolic chaperonin Cct ring complex, related to Tcp1p, required for the assembly of actin and tubulins in vivo	20.888	0.603217	557
YJR143C	PMT4		Verified	ORF	Protein O-mannosyltransferase, transfers mannose residues from dolichyl phosphate-D-mannose to protein serine/threonine residues; appears to form homodimers in vivo and does not complex with other Pmt proteins; target for new antifungals	4.11476	0.603093	558
YKL096W-A	CWP2	YKL097W-A|LPR1	Verified	ORF	Covalently linked cell wall mannoprotein, major constituent of the cell wall; plays a role in stabilizing the cell wall; involved in low pH resistance; precursor is GPI-anchored	15.8216	0.602889	559
YJR052W	RAD7		Verified	ORF	Protein that recognizes and binds damaged DNA in an ATP-dependent manner (with Rad16p) during nucleotide excision repair; subunit of Nucleotide Excision Repair Factor 4 (NEF4) and the Elongin-Cullin-Socs (ECS) ligase complex	1.40357	0.602548	560
YMR011W	HXT2		Verified	ORF	High-affinity glucose transporter of the major facilitator superfamily, expression is induced by low levels of glucose and repressed by high levels of glucose	0.721037	0.602273	561
YCR072C	RSA4		Verified	ORF	WD-repeat protein involved in ribosome biogenesis; may interact with ribosomes; required for maturation and efficient intra-nuclear transport or pre-60S ribosomal subunits, localizes to the nucleolus	3.62463	0.602158	562
YGL242C			Uncharacterized	ORF	Putative protein of unknown function; deletion mutant is viable	4.39163	0.601174	563
YBR042C	CST26		Verified	ORF	Protein of unknown function, affects chromosome stability when overexpressed	1.38712	0.599991	564
YGR108W	CLB1	SCB1	Verified	ORF	B-type cyclin involved in cell cycle progression; activates Cdc28p to promote the transition from G2 to M phase; accumulates during G2 and M, then targeted via a destruction box motif for ubiquitin-mediated degradation by the proteasome	2.15644	0.599955	565
YOL149W	DCP1		Verified	ORF	Subunit of the Dcp1p-Dcp2p decapping enzyme complex, which removes the 5' cap structure from mRNAs prior to their degradation; enhances the activity of catalytic subunit Dcp2p; regulated by DEAD box protein Dhh1p	2.22723	0.599504	566
YGR217W	CCH1		Verified	ORF	Voltage-gated high-affinity calcium channel involved in calcium influx in response to some environmental stresses as well as exposure to mating pheromones; interacts and co-localizes with Mid1p, suggesting Cch1p and Mid1p function together	1.00225	0.598727	567
YNL220W	ADE12	BRA9	Verified	ORF	Adenylosuccinate synthase, catalyzes the first step in synthesis of adenosine monophosphate from inosine 5'monophosphate during purine nucleotide biosynthesis; exhibits binding to single-stranded autonomously replicating (ARS) core sequence	9.61252	0.598573	568
YJL193W			Uncharacterized	ORF	Putative protein of unknown function, predicted to encode a triose phosphate transporter subfamily member based on phylogenetic analysis; similar to YOR307C/SLY41; deletion mutant has a respiratory growth defect	1.50822	0.598324	569
YDR054C	CDC34	UBC3|DNA6	Verified	ORF	Ubiquitin-conjugating enzyme (E2) and catalytic subunit of SCF ubiquitin-protein ligase complex (together with Skp1p, Rbx1p, Cdc53p, and an F-box protein) that regulates cell cycle progression by targeting key substrates for degradation	0.722043	0.595919	570
YJL183W	MNN11		Verified	ORF	Subunit of a Golgi mannosyltransferase complex that also contains Anp1p, Mnn9p, Mnn10p, and Hoc1p, and mediates elongation of the polysaccharide mannan backbone; has homology to Mnn10p	2.57916	0.589328	571
YBR159W			Verified	ORF	Microsomal beta-keto-reductase; contains oleate response element (ORE) sequence in the promoter region; mutants exhibit reduced VLCFA synthesis, accumulate high levels of dihydrosphingosine, phytosphingosine and medium-chain ceramides	3.23412	0.587981	572
YBR254C	TRS20		Verified	ORF	One of 10 subunits of the transport protein particle (TRAPP) complex of the cis-Golgi which mediates vesicle docking and fusion; mutations in the human homolog cause the spondyloepiphyseal dysplasia tarda (SEDL) disorder	1.81192	0.587485	573
YHR021C	RPS27B		Verified	ORF	Protein component of the small (40S) ribosomal subunit; nearly identical to Rps27Ap and has similarity to rat S27 ribosomal protein	7.35532	0.586349	574
YGL015C			Uncharacterized	ORF	Hypothetical protein	0.923195	0.586218	575
YLR046C			Uncharacterized	ORF	Putative membrane protein, transcription is activated by paralogous transcription factors Yrm1p and Yrr1p along with genes involved in multidrug resistance	2.31187	0.586024	576
YMR300C	ADE4		Verified	ORF	Phosphoribosylpyrophosphate amidotransferase (PRPPAT; amidophosphoribosyltransferase), catalyzes first step of the 'de novo' purine nucleotide biosynthetic pathway	7.15117	0.585792	577
YER016W	BIM1	EB1|YEB1	Verified	ORF	Microtubule-binding protein that together with Kar9p makes up the cortical microtubule capture site and delays the exit from mitosis when the spindle is oriented abnormally	1.97203	0.585291	578
YJL187C	SWE1	WEE1	Verified	ORF	Protein kinase that regulates the G2/M transition by inhibition of Cdc28p kinase activity; localizes to the nucleus and to the daughter side of the mother-bud neck; homolog of S. pombe Wee1p; potential Cdc28p substrate	0.555478	0.585232	579
YPL217C	BMS1		Verified	ORF	Essential conserved nucleolar GTP-binding protein required for synthesis of 40S ribosomal subunits and for processing of the 35S pre-rRNA at sites A0, A1, and A2; interacts with Rcl1p, has similarity to Tsr1p	4.75684	0.584581	580
YBL040C	ERD2		Verified	ORF	HDEL receptor, an integral membrane protein that binds to the HDEL motif in proteins destined for retention in the endoplasmic reticulum; has a role in maintenance of normal levels of ER-resident proteins	2.06602	0.584107	581
YLR325C	RPL38		Verified	ORF	Protein component of the large (60S) ribosomal subunit, has similarity to rat L38 ribosomal protein	8.14558	0.584024	582
YJR040W	GEF1	CLC	Verified	ORF	Chloride channel localized to late- or post-Golgi vesicles, involved in iron metabolism; highly homologous to voltage-gated chloride channels in vertebrates	5.94713	0.582744	583
YGL101W			Uncharacterized	ORF	Putative protein of unknown function; non-essential gene with similarity to YBR242W; interacts with the DNA helicase Hpr5p	3.86968	0.581188	584
YHR026W	PPA1	VMA16	Verified	ORF	Subunit c'' of the vacuolar ATPase, which functions in acidification of the vacuole; one of three proteolipid subunits of the V0 domain	37.1653	0.578196	585
YGL225W	VRG4	VIG4|LDB3|GOG5|VAN2	Verified	ORF	Golgi GDP-mannose transporter; regulates Golgi function and glycosylation in Golgi	2.29397	0.574927	586
YLR301W			Uncharacterized	ORF	Protein of unknown function that interacts with Sec72p	2.7598	0.574315	587
YBL017C	PEP1	VPT1|VPS10	Verified	ORF	Type I transmembrane sorting receptor for multiple vacuolar hydrolases; cycles between the late-Golgi and prevacuolar endosome-like compartments	0.996824	0.573308	588
YPL223C	GRE1		Verified	ORF	Hydrophilin of unknown function; stress induced (osmotic, ionic, oxidative, heat shock and heavy metals); regulated by the HOG pathway	1.16613	0.573173	589
YLL033W		GON2	Uncharacterized	ORF	Putative protein of unknown function; YLL033W is not an essential gene but mutant is defective in spore formation; null mutant displays increased levels of spontaneous Rad52 foci	0.482532	0.572156	590
YBR162C	TOS1		Verified	ORF	Covalently-bound cell wall protein of unknown function; identified as a cell cycle regulated SBF target gene; deletion mutants are highly resistant to treatment with beta-1,3-glucanase; has sequence similarity to YJL171C	11.1021	0.571582	591
YER138W-A			Uncharacterized	ORF	Putative protein of unknown function	7.73101	0.569104	592
YGR208W	SER2		Verified	ORF	Phosphoserine phosphatase of the phosphoglycerate pathway, involved in serine and glycine biosynthesis, expression is regulated by the available nitrogen source	0.977188	0.56813	593
YOR328W	PDR10		Verified	ORF	ATP-binding cassette (ABC) transporter, multidrug transporter involved in the pleiotropic drug resistance network; regulated by Pdr1p and Pdr3p	0.382063	0.565601	594
YJR001W	AVT1		Verified	ORF	Vacuolar transporter, imports large neutral amino acids into the vacuole; member of a family of seven S. cerevisiae genes (AVT1-7) related to vesicular GABA-glycine transporters	3.52808	0.564828	595
YMR215W	GAS3		Verified	ORF	Putative 1,3-beta-glucanosyltransferase, has similarity to Gas1p; localizes to the cell wall	0.551698	0.564682	596
YIL114C	POR2	YVDAC2	Verified	ORF	Putative mitochondrial porin (voltage-dependent anion channel), related to Por1p but not required for mitochondrial membrane permeability or mitochondrial osmotic stability	6.37122	0.564382	597
YJR088C			Uncharacterized	ORF	Putative protein of unknown function; green fluorescent protein (GFP)-fusion protein localizes to the endoplasmic reticulum	3.19922	0.564074	598
YER117W	RPL23B		Verified	ORF	Protein component of the large (60S) ribosomal subunit, identical to Rpl23Ap and has similarity to E. coli L14 and rat L23 ribosomal proteins	2.93746	0.562868	599
YOR306C	MCH5		Verified	ORF	Plasma membrane riboflavin transporter; facilitates the uptake of vitamin B2; required for FAD-dependent processes; sequence similarity to mammalian monocarboxylate permeases, however mutants are not deficient in monocarboxylate transport	1.97091	0.562473	600
YJL196C	ELO1		Verified	ORF	Elongase I, medium-chain acyl elongase, catalyzes carboxy-terminal elongation of unsaturated C12-C16 fatty acyl-CoAs to C16-C18 fatty acids	6.1626	0.560874	601
YDR034C-A			Uncharacterized	ORF	Putative protein of unknown function; contained within the solo Ty1 LTR element YDRWdelta7	81.2513	0.560051	602
YHR133C	NSG1		Verified	ORF	Protein involved in regulation of sterol biosynthesis; specifically stabilizes Hmg2p, one of two HMG-CoA isoenzymes that catalyze the rate-limiting step in sterol biosynthesis; homolog of mammalian INSIG proteins	2.06308	0.55809	603
YDR444W			Uncharacterized	ORF	Putative protein of unknown function	2.82827	0.555641	604
YLR162W			Uncharacterized	ORF	Putative protein of unknown function; overexpression confers resistance to the antimicrobial peptide MiAMP1	56.0126	0.553827	605
YHL036W	MUP3		Verified	ORF	Low affinity methionine permease, similar to Mup1p	2.60108	0.551978	606
YFL023W	BUD27	URI1	Verified	ORF	Protein involved in bud-site selection, nutrient signaling, and gene expression controlled by the TOR kinase; diploid mutants display a random budding pattern instead of the wild-type bipolar pattern	2.06282	0.551198	607
YBR295W	PCA1	PAY2|CAD2	Verified	ORF	Cadmium transporting P-type ATPase; may also have a role in copper and iron homeostasis; S288C and most other lab strains contain a G970R mutation which eliminates normal cadmium transport function	0.365661	0.550292	608			636
YPR010C	RPA135	SRP3|RRN2|RPA2	Verified	ORF	RNA polymerase I subunit A135	3.57461	0.544341	609
YOR293W	RPS10A		Verified	ORF	Protein component of the small (40S) ribosomal subunit; nearly identical to Rps10Bp and has similarity to rat ribosomal protein S10	1.68981	0.54329	610
YJR068W	RFC2		Verified	ORF	Subunit of heteropentameric Replication factor C (RF-C), which is a DNA binding protein and ATPase that acts as a clamp loader of the proliferating cell nuclear antigen (PCNA) processivity factor for DNA polymerases delta and epsilon	1.64832	0.542676	611
YHR174W	ENO2		Verified	ORF	Enolase II, a phosphopyruvate hydratase that catalyzes the conversion of 2-phosphoglycerate to phosphoenolpyruvate during glycolysis and the reverse reaction during gluconeogenesis; expression is induced in response to glucose	59.4086	0.542327	612
YKL063C			Uncharacterized	ORF	Putative protein of unknown function; green fluorescent protein (GFP)-fusion protein localizes to the Golgi	2.72714	0.541957	613
YER045C	ACA1		Verified	ORF	Basic leucine zipper (bZIP) transcription factor of the ATF/CREB family, may regulate transcription of genes involved in utilization of non-optimal carbon sources	0.959122	0.540068	614
YGR254W	ENO1	HSP48	Verified	ORF	Enolase I, a phosphopyruvate hydratase that catalyzes the conversion of 2-phosphoglycerate to phosphoenolpyruvate during glycolysis and the reverse reaction during gluconeogenesis; expression is repressed in response to glucose	17.0393	0.539395	615
YLR460C			Uncharacterized	ORF	Putative protein of unknown function, possibly up-regulated by iodine	0.537339	0.537549	616
YBR187W	GDT1		Uncharacterized	ORF	Putative protein of unknown function; expression is reduced in a gcr1 null mutant; GFP-fusion protein localizes to the vacuole; expression pattern and physical interactions suggest a possible role in ribosome biogenesis	2.46745	0.528641	617
YCL054W	SPB1		Verified	ORF	AdoMet-dependent methyltransferase involved in rRNA processing and 60S ribosomal subunit maturation; methylates G2922 in the tRNA docking site of the large subunit rRNA and in the absence of snR52, U2921; suppressor of PAB1 mutants	1.59956	0.526499	618
YML018C			Uncharacterized	ORF	Putative protein of unknown function; green fluorescent protein (GFP)-fusion protein localizes to the membrane of the vacuole; YML018C is not an essential gene	2.55979	0.524884	619
YLR367W	RPS22B		Verified	ORF	Protein component of the small (40S) ribosomal subunit; nearly identical to Rps22Ap and has similarity to E. coli S8 and rat S15a ribosomal proteins	3.81959	0.522692	620
YNL259C	ATX1		Verified	ORF	Cytosolic copper metallochaperone that transports copper to the secretory vesicle copper transporter Ccc2p for eventual insertion into Fet3p, which is a multicopper oxidase required for high-affinity iron uptake	0.902415	0.521277	621
YLR108C			Uncharacterized	ORF	Protein of unknown function; green fluorescent protein (GFP)-fusion protein localizes to the nucleus; YLR108C is not an esssential gene	1.24065	0.52107	622
YNL256W	FOL1		Verified	ORF	Multifunctional enzyme of the folic acid biosynthesis pathway, has dihydropteroate synthetase, dihydro-6-hydroxymethylpterin pyrophosphokinase, and dihydroneopterin aldolase activities	5.7648	0.520761	623
YJL069C	UTP18		Verified	ORF	Possible U3 snoRNP protein involved in maturation of pre-18S rRNA, based on computational analysis of large-scale protein-protein interaction data	0.771879	0.520477	624
YJR010W	MET3		Verified	ORF	ATP sulfurylase, catalyzes the primary step of intracellular sulfate activation, essential for assimilatory reduction of sulfate to sulfide, involved in methionine metabolism	0.456615	0.520216	625
YJR086W	STE18		Verified	ORF	G protein gamma subunit, forms a dimer with Ste4p to activate the mating signaling pathway, forms a heterotrimer with Gpa1p and Ste4p to dampen signaling; C-terminus is palmitoylated and farnesylated, which are required for normal signaling	18.1086	0.519141	626
YCR020C	PET18	HIT2	Verified	ORF	Protein required for respiratory growth and stability of the mitochondrial genome	3.21511	0.517508	627
YJR054W			Uncharacterized	ORF	Vacuolar protein of unknown function; potential Cdc28p substrate	1.53328	0.516802	628
YOL151W	GRE2		Verified	ORF	NADPH-dependent methylglyoxal reductase (D-lactaldehyde dehydrogenase); stress induced (osmotic, ionic, oxidative, heat shock and heavy metals); regulated by the HOG pathway	1.41385	0.514759	629
YJR124C			Uncharacterized	ORF	Putative protein of unknown function; expression induced under calcium shortage	1.36054	0.514268	630
YBR092C	PHO3		Verified	ORF	Constitutively expressed acid phosphatase similar to Pho5p; brought to the cell surface by transport vesicles; hydrolyzes thiamin phosphates in the periplasmic space, increasing cellular thiamin uptake; expression is repressed by thiamin	0.609411	0.511252	631
YDR345C	HXT3		Verified	ORF	Low affinity glucose transporter of the major facilitator superfamily, expression is induced in low or high glucose conditions	56.4802	0.509646	632
YJL177W	RPL17B		Verified	ORF	Protein component of the large (60S) ribosomal subunit, nearly identical to Rpl17Ap and has similarity to E. coli L22 and rat L17 ribosomal proteins	11.2119	0.508505	633
YJR131W	MNS1		Verified	ORF	Alpha-1,2-mannosidase involved in ER quality control; catalyzes the removal of one mannose residue from Man9GlcNAc to produce a single isomer of Man8GlcNAc in N-linked oligosaccharide biosynthesis; integral to ER membrane	4.33908	0.507893	634
YJL157C	FAR1		Verified	ORF	Cyclin-dependent kinase inhibitor that mediates cell cycle arrest in response to pheromone; also forms a complex with Cdc24p, Ste4p, and Ste18p that may specify the direction of polarized growth during mating; potential Cdc28p substrate	1.13508	0.505264	635
YCR102C			Uncharacterized	ORF	Putative protein of unknown function; involved in copper metabolism; similar to C.carbonum toxD gene; YCR102C is not an essential gene	0.973414	0.504997	636
YAR073W	IMD1		Dubious	ORF	Nonfunctional protein with homology to IMP dehydrogenase; probable pseudogene, located close to the telomere; is not expressed at detectable levels; YAR073W and YAR075W comprise a continuous reading frame in some strains of S. cerevisiae	6.64319	0.667822	1
YBL096C			Dubious	ORF	Non-essential protein of unknown function	3.82967	0.679364	2
YBL100C			Dubious	ORF	Dubious open reading frame unlikely to encode a protein, based on available experimental and comparative sequence data; almost completely overlaps the 5' end of ATP1	1.63568	1.56299	3
YBL107W-A			Dubious	ORF	Similar to TyA and TyB proteins	12.0505	0.612496	4
YCL041C			Dubious	ORF	Hypothetical protein; open reading frame overlaps 5' end of essential PDI1 gene encoding protein disulfide isomerase	4.03033	0.68118	5
YCR013C			Dubious	ORF	ubious open reading frame unlikely to encode a protein, based on available experimental and comparative sequence data; transcription of both YCR013C and the overlapping essential gene PGK1 is reduced in the gcr1 null mutant	120.178	0.701784	6
YCR025C			Dubious	ORF	Dubious open reading frame unlikely to encode a protein, based on available experimental and comparative sequence data; YCR025C is not an essential gene	1.23225	0.580078	7
YDL023C		SRF4	Dubious	ORF	Dubious open reading frame, unlikely to encode a protein; not conserved in other Saccharomyces species; overlaps the verified gene GPD1; deletion confers sensitivity to GSAO; deletion in cyr1 mutant results in loss of stress resistance	1.54383	1.5968	8
YDR008C			Dubious	ORF	Dubious open reading frame unlikely to encode a protein, based on available experimental and comparative sequence data	8.65194	1.53298	9
YDR193W			Dubious	ORF	Dubious open reading frame unlikely to encode a functional protein, based on available experimental and comparative sequence data	0.526853	1.83685	10
YDR417C			Dubious	ORF	Hypothetical protein	9.16943	0.684985	11
YDR537C			Dubious	ORF	Dubious open reading frame unlikely to encode a protein, almost completely overlaps verified ORF PAD1/YDR538W	0.538161	1.88019	12
YER087C-A			Dubious	ORF	Dubious open reading frame unlikely to encode a protein, based on experimental and comparative sequence data; overlaps the uncharacterized gene YER087W, a putative tRNA synthetase	3.97836	0.646085	13
YGL074C			Dubious	ORF	Dubious open reading frame unlikely to encode a functional protein; overlaps 5' end of essential HSF1 gene encoding heat shock transcription factor	1.16178	0.749289	14
YGL102C			Dubious	ORF	Dubious open reading frame unlikely to encode a functional protein; overlaps 3' end of essential RPL28 gene encoding a large subunit ribosomal protein	175.335	0.672756	15
YGL118C			Dubious	ORF	Dubious open reading frame unlikely to encode a functional protein, based on available experimental and comparative sequence data	0.527033	0.637003	16
YGR115C			Dubious	ORF	Dubious open reading frame unlikely to encode a protein, based on available experimental and comparative sequence data; partially overlaps the verified and essential ORF SPT6/YGR115C	3.07879	1.35725	17
YGR219W			Dubious	ORF	Dubious open reading frame unlikely to encode a protein, based on available experimental and comparative sequence data; partially overlaps the verified ORF MRPL9/YGR220C	35.8046	1.95023	18
YHR049C-A			Dubious	ORF	Dubious open reading frame unlikely to encode a functional protein, based on available experimental and comparative sequence data	0.999534	0.627014	19
YHR145C			Dubious	ORF	Dubious open reading frame unlikely to encode a functional protein, based on available experimental and comparative sequence data	27.7593	0.751776	20
YJL009W			Dubious	ORF	Dubious open reading frame unlikely to encode a protein, based on available experimental and comparative sequence data; partially overlaps CCT8/YJL008C, a verified gene encoding a subunit of the cytosolic chaperonin Cct ring complex	24.8186	0.550581	21
YJL067W			Dubious	ORF	Dubious ORF unlikely to encode a functional protein, based on available experimental and comparative sequence data	1.43351	1.63167	22
YJL075C	APQ13		Dubious	ORF	Dubious open reading frame, unlikely to encode a protein; not conserved in closely related Saccharomyces species; 85% of ORF overlaps the verified gene NET1; null mutant is sensitive to sorbate	2.59524	0.693738	23
YJL142C			Dubious	ORF	Hypothetical protein; null mutant displays increased levels of spontaneous Rad52 foci	1.98308	1.65811	24
YJL150W			Dubious	ORF	Dubious open reading frame unlikely to encode a functional protein, based on available experimental and comparative sequence data	2.63485	0.798213	25
YJL188C	BUD19		Dubious	ORF	Dubious open reading frame, unlikely to encode a protein; not conserved in closely related Saccharomyces species; 88% of ORF overlaps the verified gene RPL39; diploid mutant displays a weak budding pattern phenotype in a systematic assay	1.45041	0.547848	26
YKL083W			Dubious	ORF	Dubious open reading frame, unlikely to encode a protein; not conserved in closely related <i>Saccharomyces</i> species; partially overlaps the verified essential gene RRP14	1.09877	1.53733	27
YKL202W			Dubious	ORF	Dubious open reading frame unlikely to encode a functional protein, based on available experimental and comparative sequence data	58.2075	1.62761	28
YKR035C	OPI8		Dubious	ORF	Dubious open reading frame unlikely to encode a protein, based on available experimental and comparative sequence data; partially overlaps verified gene DID2/YKR035W-A	3.48215	1.51901	29
YLL020C			Dubious	ORF	Dubious open reading frame unlikely to encode a protein, based on available experimental and comparative sequence data; partially overlaps the verified gene KNS1	11.456	1.46123	30
YLL037W			Dubious	ORF	Dubious open reading frame unlikely to encode a functional protein; overlaps 3' end of essential PRP19 gene encoding an RNA splicing factor	4.62419	0.72362	31
YLR062C	BUD28		Dubious	ORF	Dubious open reading frame, unlikely to encode a protein; not conserved in closely related Saccharomyces species; 98% of ORF overlaps the verified gene RPL22A; diploid mutant displays a weak budding pattern phenotype in a systematic assay	3.97053	0.603854	32
YLR349W			Dubious	ORF	Dubious open reading frame unlikely to encode a protein, based on available experimental and comparative sequence data; overlaps the verified ORF DIC1/YLR348C	4.38055	1.57858	33
YLR400W			Dubious	ORF	Dubious open reading frame unlikely to encode a functional protein, based on available experimental and comparative sequence data	1.13689	0.679297	34
YLR458W			Dubious	ORF	Dubious open reading frame unlikely to encode a functional protein, based on available experimental and comparative sequence data; overlaps 5' end of essential NBP1 gene required for mitosis	1.67522	0.605952	35
YMR046W-A			Dubious	ORF	Dubious open reading frame unlikely to encode a functional protein, based on available experimental and comparative sequence data	17.0989	0.711089	36
YMR172C-A			Dubious	ORF	Dubious open reading frame unlikely to encode a protein, based on available experimental and comparative sequence data	15.9301	1.39947	37
YNL170W			Dubious	ORF	Dubious open reading frame unlikely to encode a functional protein; based on available experimental and comparative sequence data	39.4399	1.43875	38
YNR077C			Dubious	ORF	Dubious open reading frame unlikely to encode a protein, based on available experimental and comparative sequence data	5.00982	0.547221	39
YOR203W			Dubious	ORF	Dubious open reading frame unlikely to encode a protein, based on available experimental and comparative sequence data; overlaps 5' end of essential DED1 gene required for translation initiation	1.86161	0.735348	40
YPL114W			Dubious	ORF	Dubious open reading frame, unlikely to encode a functional protein; largely overlaps ORF YPL113C; diploid deletion in BY4743 strain background exhibits high budding index	2.05624	1.75908	41
YPR012W			Dubious	ORF	Dubious open reading frame unlikely to encode a protein, based on available experimental and comparative sequence data; YPR012W is not an essential gene	1.80549	1.38045	42
YPR044C	OPI11		Dubious	ORF	Dubious open reading frame unlikely to encode a protein, based on available experimental and comparative sequence data; partially overlaps verified gene RPL43A/YPR043W; deletion confers sensitivity to GSAO	9.66805	0.64854	43
YAR010C		YARCTyA1-1		transposable_element_gene	Retrotransposon TYA Gag gene co-transcribed with TYB Pol; in YARCTY1-1 TYB is mutant and probably non-functional	2.41268	1.40244	44
YBL005W-A				transposable_element_gene	Retrotransposon TYA Gag gene co-transcribed with TYB Pol; translated as TYA or TYA-TYB polyprotein; Gag is a nucleocapsid protein that is the structural constituent of virus-like particles (VLPs); similar to retroviral Gag	1.207	1.46157	45
YBR012W-A				transposable_element_gene	Retrotransposon TYA Gag gene co-transcribed with TYB Pol; translated as TYA or TYA-TYB polyprotein; Gag is a nucleocapsid protein that is the structural constituent of virus-like particles (VLPs); similar to retroviral Gag	3.64754	1.66318	46
YCL019W				transposable_element_gene	Retrotransposon TYA Gag and TYB Pol genes; transcribed/translated as one unit; polyprotein is processed to make a nucleocapsid-like protein (Gag), reverse transcriptase (RT), protease (PR), and integrase (IN); similar to retroviral genes	0.69122	0.55451	47
YCL074W				pseudogene	Pseudogene: encodes fragment of Ty Pol protein	1.1004	1.6427	48
YDR098C-A				transposable_element_gene	Retrotransposon TYA Gag gene co-transcribed with TYB Pol; translated as TYA or TYA-TYB polyprotein; Gag is a nucleocapsid protein that is the structural constituent of virus-like particles (VLPs); similar to retroviral Gag	6.31479	1.83096	49
YDR098C-B				transposable_element_gene	Retrotransposon TYA Gag and TYB Pol genes; transcribed/translated as one unit; polyprotein is processed to make a nucleocapsid-like protein (Gag), reverse transcriptase (RT), protease (PR), and integrase (IN); similar to retroviral genes	4.9093	1.65557	50
YDR170W-A				transposable_element_gene	Retrotransposon TYA Gag gene; Gag is a nucleocapsid protein that is the structural constituent of virus-like particles (VLPs); similar to retroviral Gag; YDR170W-A is part of a mutant retrotransposon	4.26013	1.67328	51
YDR261C-C				transposable_element_gene	Retrotransposon TYA Gag gene co-transcribed with TYB Pol; in YDRCTY1-3 TYB is mutant and probably non-functional	3.26241	1.6004	52
YDR261C-D				transposable_element_gene	Retrotransposon TYA Gag and TYB Pol genes; in YDRCTY1-3 TYB is mutant and probably non-functional	1.18254	0.631061	53
YDR316W-A				transposable_element_gene	Retrotransposon TYA Gag gene co-transcribed with TYB Pol; translated as TYA or TYA-TYB polyprotein; Gag is a nucleocapsid protein that is the structural constituent of virus-like particles (VLPs); similar to retroviral Gag	1.81697	1.51966	54
YER137C-A				transposable_element_gene	Retrotransposon TYA Gag gene co-transcribed with TYB Pol; translated as TYA or TYA-TYB polyprotein; Gag is a nucleocapsid protein that is the structural constituent of virus-like particles (VLPs); similar to retroviral Gag	1.00212	1.47277	55
YER159C-A				transposable_element_gene	Retrotransposon TYA Gag gene co-transcribed with TYB Pol; translated as TYA or TYA-TYB polyprotein; Gag is a nucleocapsid protein that is the structural constituent of virus-like particles (VLPs); similar to retroviral Gag	2.72717	1.56872	56
YFL002W-A				transposable_element_gene	Retrotransposon TYA Gag and TYB Pol genes; transcribed/translated as one unit; polyprotein is processed to make a nucleocapsid-like protein (Gag), reverse transcriptase (RT), protease (PR), and integrase (IN); similar to retroviral genes	1.06345	0.666018	57
YGR027W-A				transposable_element_gene	Retrotransposon TYA Gag gene co-transcribed with TYB Pol; translated as TYA or TYA-TYB polyprotein; Gag is a nucleocapsid protein that is the structural constituent of virus-like particles (VLPs); similar to retroviral Gag	2.23347	1.40552	58
YGR038C-A				transposable_element_gene	Retrotransposon TYA Gag gene co-transcribed with TYB Pol; translated as TYA or TYA-TYB polyprotein; Gag is a nucleocapsid protein that is the structural constituent of virus-like particles (VLPs); similar to retroviral Gag	2.03687	1.53341	59
YHR214C-C				transposable_element_gene	Retrotransposon TYA Gag gene co-transcribed with TYB Pol; translated as TYA or TYA-TYB polyprotein; Gag is a nucleocapsid protein that is the structural constituent of virus-like particles (VLPs); similar to retroviral Gag	6.36982	1.83493	60
YIR043C				pseudogene	Possible pseudogene in strain S288C; YIR043C and the adjacent ORF, YIR044C, together may encode a non-functional member of the conserved, often subtelomerically-encoded Cos protein family	8.53627	1.59395	61
YLL017W		SDC25		pseudogene	Non-essential Ras guanine nucleotide exchange factor (GEF) localized to the membrane; expressed in poor nutrients and on non-fermentable carbon sources; homologous to CDC25; contains a stop codon in S288C; full-length gene includes YLL016W	1.00413	1.92533	62
YLR157C-A				transposable_element_gene	Retrotransposon TYA Gag gene co-transcribed with TYB Pol; translated as TYA or TYA-TYB polyprotein; Gag is a nucleocapsid protein that is the structural constituent of virus-like particles (VLPs); similar to retroviral Gag	0.922746	1.39358	63
YLR256W-A				transposable_element_gene	Retrotransposon TYA Gag gene co-transcribed with TYB Pol; translated as TYA or TYA-TYB polyprotein; Gag is a nucleocapsid protein that is the structural constituent of virus-like particles (VLPs); similar to retroviral Gag	1.23315	1.50666	64
YML040W				transposable_element_gene	Retrotransposon TYA Gag gene co-transcribed with TYB Pol; translated as TYA or TYA-TYB polyprotein; Gag is a nucleocapsid protein that is the structural constituent of virus-like particles (VLPs); similar to retroviral Gag	0.837755	1.64113	65
YML045W-A				transposable_element_gene	Retrotransposon TYA Gag gene co-transcribed with TYB Pol; translated as TYA or TYA-TYB polyprotein; Gag is a nucleocapsid protein that is the structural constituent of virus-like particles (VLPs); similar to retroviral Gag	1.5743	1.53318	66
YMR050C				transposable_element_gene	Retrotransposon TYA Gag and TYB Pol genes; transcribed/translated as one unit; polyprotein is processed to make a nucleocapsid-like protein (Gag), reverse transcriptase (RT), protease (PR), and integrase (IN); similar to retroviral genes	1.82478	1.41843	67
YMR051C				transposable_element_gene	Retrotransposon TYA Gag gene co-transcribed with TYB Pol; translated as TYA or TYA-TYB polyprotein; Gag is a nucleocapsid protein that is the structural constituent of virus-like particles (VLPs); similar to retroviral Gag	3.02506	1.88832	68
YNL054W-A				transposable_element_gene	Retrotransposon TYA Gag gene co-transcribed with TYB Pol; translated as TYA or TYA-TYB polyprotein; Gag is a nucleocapsid protein that is the structural constituent of virus-like particles (VLPs); similar to retroviral Gag	1.79208	1.53133	69
YOL103W-A				transposable_element_gene	Retrotransposon TYA Gag gene co-transcribed with TYB Pol; translated as TYA or TYA-TYB polyprotein; Gag is a nucleocapsid protein that is the structural constituent of virus-like particles (VLPs); similar to retroviral Gag	2.15599	1.60905	70
YOR142W-A				transposable_element_gene	Retrotransposon TYA Gag gene co-transcribed with TYB Pol; translated as TYA or TYA-TYB polyprotein; Gag is a nucleocapsid protein that is the structural constituent of virus-like particles (VLPs); similar to retroviral Gag	2.94545	1.58594	71
YPL257W-A				transposable_element_gene	Retrotransposon TYA Gag gene co-transcribed with TYB Pol; translated as TYA or TYA-TYB polyprotein; Gag is a nucleocapsid protein that is the structural constituent of virus-like particles (VLPs); similar to retroviral Gag	3.55397	1.6028	72
YPR137C-A				transposable_element_gene	Retrotransposon TYA Gag gene co-transcribed with TYB Pol; translated as TYA or TYA-TYB polyprotein; Gag is a nucleocapsid protein that is the structural constituent of virus-like particles (VLPs); similar to retroviral Gag	2.08577	1.3911	73
YPR158C-C				transposable_element_gene	Retrotransposon TYA Gag gene co-transcribed with TYB Pol; translated as TYA or TYA-TYB polyprotein; Gag is a nucleocapsid protein that is the structural constituent of virus-like particles (VLPs); similar to retroviral Gag	1.6157	1.80735	74
YPR158W-A				transposable_element_gene	Retrotransposon TYA Gag gene co-transcribed with TYB Pol; translated as TYA or TYA-TYB polyprotein; Gag is a nucleocapsid protein that is the structural constituent of virus-like particles (VLPs); similar to retroviral Gag	2.71215	1.72349	75
