# Supplementary material for: Transcriptome analysis of a respiratory Saccharomyces cerevisiae strain suggests the expression of its phenotype is glucose insensitive and predominantly controlled by Hap4, Cat8 and Mig1
Source: BMC Genomics. 2008 Jul 31;9:365. doi: 10.1186/1471-2164-9-365 (PMC2536679; doi:10.1186/1471-2164-9-365)
Supplement: Additional file 4 — Binding sites are listed for the Hap complex, Cat8 and Mig1. The file lists exact position and sequences of the relevant sites. [file 1471-2164-9-365-S4.xls]

## Sheet: Add._file_1_with_TFs
ADDITIONAL FILE 1 DATA														TRANSCRIPTION FACTOR DATA			Hap4 DATA			Cat8 DATA		Mig1 DATA
Function group	yORF (HXT1,4,6 datapoints removed)	Gene	Alias Gene	Verified or Uncharacterized	Gene description	Base expression value	Factor change	Copies of protein per cell	Localization	Expression value	Half life	Transcriptional frequency		TF binding sites found in the genes of Additional file 1	Order in Additional file 1		Hap4_1	Hap4_2	Number of predicted Hap4_1 and/or Hap4_2 sites - see Hap4 tab for details	Cat8 sites identified in Table 3 genes - positions are given in brackets and are upstream of the initation codon (Roth et al., 2004, Curr Genetics, 45: 121-218). (a) Distantly related to CSRE; (b) Postition is in the coding region of the 5' adjacent ORF; (c) Consensus sequence as defined by Caspary et al., 1997, Mol Gen Genet, 255: 619-627.	Number of predicted sites - see Cat8 tab	Mig1 binding sites of the URSA and SUC2B type (Lutfiyya, 1996, Mol Cell Biol, 16: 4790-7): TAGGCCCCC	Analysis of short Mig 1 sites of the URSA and SUC2B type: AGGCCCCC. If both long and short sites are present, they are only counted once.	Mig1 site of type - CCCC(G/A)(G/C)A(T/C/A)	Mig1 site of type - CCCC(G/A)(G/C)(T/C/A/G) - (A/T rich region)	Number of predicted Mig1 sites
Glycolysis, fermentation and related reactions	YAL038W	CDC19	PYK1	Verified	Pyruvate kinase, functions as a homotetramer in glycolysis to convert phosphoenolpyruvate to pyruvate, the input for aerobic (TCA cycle) or anaerobic (glucose fermentation) respiration	5	0.4	291000	cytosol	50.4	18	101.3			1		-	-	-		-	-	-
Glycolysis, fermentation and related reactions	YCL040W	GLK1	HOR3	Verified	Glucokinase, catalyzes the phosphorylation of glucose at C6 in the first irreversible step of glucose metabolism; one of three glucose phosphorylating enzymes; expression regulated by non-fermentable carbon sources	3.8	3.8	21100	cytosol	3.7	36	3.8		Mig1	2		-	-	-		-	-	-		CCCC(G/A)(G/C)(T/C/A/G) - (A/T rich region)	1
Glycolysis, fermentation and related reactions	YFR053C	HXK1		Verified	Hexokinase isoenzyme 1, a cytosolic protein that catalyzes phosphorylation of glucose during glucose metabolism; expression is highest during growth on non-glucose carbon sources; glucose-induced repression involves the hexokinase Hxk2p	31	9	40800	cytosol	3.7	23	5.8		Cat8 Mig1	3		-	-	-		1	TAGGCCCCC	AGGCCCCC	CCCC(G/A)(G/C)A(T/C/A)		2
Glycolysis, fermentation and related reactions	YLR044C	PDC1		Verified	Major of three pyruvate decarboxylase isozymes, key enzyme in alcoholic fermentation, decarboxylates pyruvate to acetaldehyde; subject to glucose-, ethanol-, and autoregulation; involved in amino acid catabolism	11.6	0.2	8970	nucleus; cytosol	43.7	16	103.2			4		-	-	-		-	-	-
Glycolysis, fermentation and related reactions	YLR134W	PDC5		Verified	Minor isoform of pyruvate decarboxylase, key enzyme in alcoholic fermentation, decarboxylates pyruvate to acetaldehyde, regulation is glucose- and ethanol-dependent, repressed by thiamine, involved in amino acid catabolism	6	0.2	471000	nucleus; cytosol	0.9	16	2.1			5		-	-	-		-	-	-
Glycolysis, fermentation and related reactions	YOR347C	PYK2		Verified	Pyruvate kinase, one of two isoforms that catalyze the final step in glycolysis; activity appears to be modulated by phosphorylation; PYK2 transcription is repressed by glucose, and Pyk2p may be active under low glycolytic flux	1	2	2130	mitochondrion; cytosol	0.3	12	1			6		-	-	-		-	-	-
Gluconeogenesis	YLR377C	FBP1	ACN8	Verified	Fructose-1,6-bisphosphatase, key regulatory enzyme in the gluconeogenesis pathway, required for glucose metabolism	0.5	5.3	used in gluconeogenesis	cytosol	-	-	-		Cat8 Mig1	7		-	-	-	*CCATCCGTCCG (b,c) (-494/-504)	1	-	AGGCCCCC			2
Gluconeogenesis	YKR097W	PCK1	PPC1|JPM2	Verified	Phosphoenolpyruvate carboxykinase, key enzyme in gluconeogenesis, catalyzes early reaction in carbohydrate biosynthesis, glucose represses transcription and accelerates mRNA degradation, regulated by Mcm1p and Cat8p, located in the cytosol	0.8	6.9	-	cytosol	0.1	30	0.2		Cat8 Mig1	8		-	-	-	*CCATTCACCCG (c) (-550/-560)	1	-	AGGCCCCC			1
Alternative carbon source utilization	YPL061W	ALD6	ALD1	Verified	Cytosolic aldehyde dehydrogenase that is activated by Mg2+ and utilizes NADP+ as the preferred coenzyme; required for the conversion of acetaldehyde to acetate; constitutively expressed; locates to the mitochondrial outer surface upon oxidative stress	7.8	2.3	135000	mitochondrion; cytosol	8.9	15	22.1		Hap4 Cat8	9		Hap4_1	Hap4_2	2	CCcTCacCCCG (-246/-256) (a,c)	1	-	-
Alternative carbon source utilization	YAL060W	BDH1		Verified	NAD-dependent (R,R)-butanediol dehydrogenase, catalyzes oxidation of (R,R)-2,3-butanediol to (3R)-acetoin, oxidation of meso-butanediol to (3S)-acetoin, and reduction of acetoin; enhances use of 2,3-butanediol as an aerobic carbon source	3.7	3	8730	cytoplasm	1.8	16	4.3		Mig1	10		-	-	-		-	-	-	CCCC(G/A)(G/C)A(T/C/A)		1
Alternative carbon source utilization	YAL061W	BDH2		Uncharacterized	Putative medium-chain alcohol dehydrogenase with similarity to BDH1; transcription induced by constitutively active PDR1 and PDR3; BDH2 is an essential gene	0.5	2.9	3090	nucleus; cytoplasm	0.2	N/A	-			11		-	-	-		-	-	-
Alternative carbon source utilization	YML054C	CYB2		Verified	Cytochrome b2 (L-lactate cytochrome-c oxidoreductase), component of the mitochondrial intermembrane space, required for lactate utilization; expression is repressed by glucose and anaerobic conditions	7.8	10.1	-	mitochondrial intermembrane space	0.4	-	-		Hap4 Mig1	12		Hap4_1	Hap4_2	5		-	-	-		CCCC(G/A)(G/C)(T/C/A/G) - (A/T rich region)	3
Alternative carbon source utilization	YEL071W	DLD3		Verified	D-lactate dehydrogenase, part of the retrograde regulon which consists of genes whose expression is stimulated by damage to mitochondria and reduced in cells grown with glutamate as the sole nitrogen source, located in the cytoplasm	25.7	0.5	13000	cytoplasm soluble fraction	1.6	-	-			13		-	-	-		-	-	-
Alternative carbon source utilization	YHL032C	GUT1		Verified	Glycerol kinase, converts glycerol to glycerol-3-phosphate; glucose repression of expression is mediated by Adr1p and Ino2p-Ino4p; derepression of expression on non-fermentable carbon sources is mediated by Opi1p and Rsf1p	5.9	6.2	-	cytoplasm	0.4	14	1.1		Hap4 Mig1	14		Hap4_1	Hap4_2	5		-	-	-	CCCC(G/A)(G/C)A(T/C/A)		1
Alternative carbon source utilization	YIL155C	GUT2		Verified	Mitochondrial glycerol-3-phosphate dehydrogenase; expression is repressed by both glucose and cAMP and derepressed by non-fermentable carbon sources in a Snf1p, Rsf1p, Hap2/3/4/5 complex dependent manner	4.6	3.3	1670	Integral to mitochondrial outer membrane; mitochondrion	0.8	N/A	-		Hap4	15		Hap4_1	-	1		-	-	-
Alternative carbon source utilization	YIL162W	SUC2		Verified	Invertase, sucrose hydrolyzing enzyme; a secreted, glycosylated form is regulated by glucose repression, and an intracellular, nonglycosylated enzyme is produced constitutively	1.7	6.8	-	extracellular region; mitochondrion; cytoplasm	-	-	-		Mig1	16		-	-	-		-	TAGGCCCCC	AGGCCCCC			3
Alternative carbon source utilization	YGL157W	-		Verified	Oxidoreductase, catalyzes NADPH-dependent reduction of the bicyclic diketone bicyclo[2.2.2]octane-2,6-dione (BCO2,6D) to the chiral ketoalcohol (1R,4S,6S)-6-hydroxybicyclo[2.2.2]octane-2-one (BCO2one6ol)	1.8	0.3	2950	Cytoplasm; nucleus	3	19	6			17		-	-	-		-	-	-
TCA cycle	YLR304C	ACO1	GLU1	Verified	Aconitase, required for the tricarboxylic acid (TCA) cycle and also independently required for mitochondrial genome maintenance; phosphorylated;component of the mitochondrial nucleoid; mutation leads to glutamate auxotrophy	4.9	3.2	96700	cytosol; mitochondrial matrix; mitochondrial nucleoid	3.1	23	5		Hap4	18		Hap4_1	Hap4_2	3		-	-	-
TCA cycle	YJL200C	ACO2		Verified	Putative mitochondrial aconitase isozyme; similarity to Aco1p, an aconitase required for the TCA cycle; expression induced during growth on glucose, by amino acid starvation via Gcn4p, and repressed on ethanol	17	0.5	4670	mitochondrion	1.5	12	4.3		Hap4	19		Hap4_1	-	4		-	-	-
TCA cycle	YNR001C	CIT1	LYS6|CS1	Verified	Citrate synthase, catalyzes the condensation of acetyl coenzyme A and oxaloacetate to form citrate; the rate-limiting enzyme of the TCA cycle; nuclear encoded mitochondrial protein	7.2	3	-	mitochondrion	3.7	25	5.5		Hap4	20		Hap4_1	-	2		-	-	-
TCA cycle	YPL262W	FUM1		Verified	Fumarase, converts fumaric acid to L-malic acid in the TCA cycle; cytosolic and mitochondrial localization determined by the N-terminal mitochondrial targeting sequence and protein conformation; phosphorylated in mitochondria	5	3.8	6920	mitochondrial matrix; cytosol	3.1	22	5.2		Hap4	21		Hap4_1	Hap4_2	6		-	-	-
TCA cycle	YNL037C	IDH1		Verified	Subunit of mitochondrial NAD+-dependent isocitrate dehydrogenase, which catalyzes the oxidation of isocitrate to alpha-ketoglutarate in the TCA cycle	2.5	3.1	10500	mitochondrial nucleoid; mitochondrial matrix	2	19	4		Hap4	22		Hap4_1	Hap4_2	5		-	-	-
TCA cycle	YIL125W	KGD1	OGD1	Verified	Component of the mitochondrial alpha-ketoglutarate dehydrogenase complex, which catalyzes the oxidative decarboxylation of alpha-ketoglutarate to form succinyl-CoA in the TCA cycle	0.7	2.2	14300	mitochondrial nucleoid; mitochondrial matrix	0.9	29	1.1		Hap4	23		Hap4_1	Hap4_2	2		-	-	-
TCA cycle	YDR148C	KGD2		Verified	Dihydrolipoyl transsuccinylase, a component of the mitochondrial alpha-ketoglutarate dehydrogenase complex, which catalyzes a step in the tricarboxylic acid (TCA) cycle, the oxidative decarboxylation of alpha-ketoglutarate to succinyl-CoA	3.6	3.5	7970	mitochondrial nucleoid; mitochondrial matrix	0.8	21	1.3		Hap4	24		Hap4_1	Hap4_2	4		-	-	-
TCA cycle	YFL018C	LPD1	HPD1	Verified	Dihydrolipoamide dehydrogenase, the lipoamide dehydrogenase component (E3) of the pyruvate dehydrogenase and 2-oxoglutarate dehydrogenase multi-enzyme complexes	5.9	2	24600	mitochondrial nucleoid;	2.5	22	4.2		Hap4	25		Hap4_1	-	3		-	-	-
TCA cycle	YGR244C	LSC2		Verified	Beta subunit of succinyl-CoA ligase, which is a mitochondrial enzyme of the TCA cycle that catalyzes the nucleotide-dependent conversion of succinyl-CoA to succinate	17.5	2.9	-	mitochondrion	1.5	16	3.5		Hap4	26		Hap4_1	Hap4_2	6		-	-	-
TCA cycle	YKL085W	MDH1		Verified	Mitochondrial malate dehydrogenase, catalyzes interconversion of malate and oxaloacetate; involved in the tricarboxylic acid (TCA) cycle; phosphorylated	3.7	3.6	28100	mitochondrial matrix	4.8	16	11.6		Hap4	27		Hap4_1	Hap4_2	6		-	-	-
TCA cycle	YKL148C	SDH1		Verified	Flavoprotein subunit of succinate dehydrogenase (Sdh1p, Sdh2p, Sdh3p, Sdh4p), which couples the oxidation of succinate to the transfer of electrons to ubiquinone	10.9	4.6	-	mitochondrial respiratory chain complex II	0.6	22	1		Hap4	28		Hap4_1	Hap4_2	4		-	-	-
TCA cycle	YLL041C	SDH2	ACN17	Verified	Iron-sulfur protein subunit of succinate dehydrogenase (Sdh1p, Sdh2p, Sdh3p, Sdh4p), which couples the oxidation of succinate to the transfer of electrons to ubiquinone	4.3	4.1	9540	mitochondrial respiratory chain complex II	1.1	71	0.6		Hap4	29		Hap4_1	Hap4_2	8		-	-	-
TCA cycle	YKL141W	SDH3	YKL4|CYB3	Verified	Cytochrome b subunit of succinate dehydrogenase (Sdh1p, Sdh2p, Sdh3p, Sdh4p), which couples the oxidation of succinate to the transfer of electrons to ubiquinone	3.5	3.7	-	mitochondrial respiratory chain complex II	1.3	52	1		Hap4	30		Hap4_1	Hap4_2	5		-	-	-
TCA cycle	YDR178W	SDH4	ACN18	Verified	Membrane anchor subunit of succinate dehydrogenase (Sdh1p, Sdh2p, Sdh3p, Sdh4p), which couples the oxidation of succinate to the transfer of electrons to ubiquinone	21	5.3	7920	mitochondrial respiratory chain complex II	1.9	24	3		Hap4 Mig1	31		Hap4_1	-	3		-	-	AGGCCCCC	CCCC(G/A)(G/C)A(T/C/A)		3
Glyoxylate cycle and related reactions	YCR005C	CIT2		Verified	Citrate synthase, catalyzes the condensation of acetyl coenzyme A and oxaloacetate to form citrate, peroxisomal isozyme involved in glyoxylate cycle; expression is controlled by Rtg1p and Rtg2p transcription factors	8.4	2.2	2310	peroxisome mitochondrion	1.1	N/A	-		Hap4 Cat8 Mig1	32		Hap4_1	-	4	CCATTGATCCG (-857/-867) (c)	1	-	-	CCCC(G/A)(G/C)A(T/C/A)		2
Glyoxylate cycle and related reactions	YIR029W	DAL2	ALC1	Verified	Allantoicase, converts allantoate to urea and ureidoglycolate in the second step of allantoin degradation; expression sensitive to nitrogen catabolite repression and induced by allophanate, an intermediate in allantoin degradation	2	3	-	-	1.5	12	4.7		Hap4	33		Hap4_1	Hap4_2	5		-	-	-
Glyoxylate cycle and related reactions	YLR174W	IDP2		Verified	Cytosolic NADP-specific isocitrate dehydrogenase, catalyzes oxidation of isocitrate to alpha-ketoglutarate; levels are elevated during growth on non-fermentable carbon sources and reduced during growth on glucose	4.9	4	-	cytosol	-	-	-		Hap4 Cat8	34		Hap4_1	Hap4_2	5	*CCGgTGGTCCG (-303/-293) (a)	1	-	-
Glyoxylate cycle and related reactions	YOL126C	MDH2		Verified	Cytoplasmic malate dehydrogenase, one of the three isozymes that catalyze interconversion of malate and oxaloacetate; involved in gluconeogenesis during growth on ethanol or acetate as carbon source; interacts with Pck1p and Fbp1p	1.1	3	5260	cytosol	2.8	14	7.4		Hap4 Cat8	35		Hap4_1	Hap4_2	3	CCATTCGGCCG (-239/-229)	1	-	-
Glyoxylate cycle and related reactions	YNL117W	MLS1		Verified	Malate synthase, enzyme of the glyoxylate cycle, involved in utilization of non-fermentable carbon sources; expression is subject to carbon catabolite repression; localizes in peroxisomes during growth in oleic acid medium	1.5	3.5	-	peroxisomal matrix	-	18	-		Hap4 Cat8	36		Hap4_1	Hap4_2	5	*CCATTGGGCCG (-500/-490) *CCATTGAGCCG (c) (-521/-531)	2	-	-
Respiratory chain	YBL099W	ATP1		Verified	Alpha subunit of the F1 sector of mitochondrial F1F0 ATP synthase, which is a large, evolutionarily conserved enzyme complex required for ATP synthesis; phosphorylated	25.1	2.4	41500	mitochondrial nucleoid; mitochondrion	3.4	20	6.4		Hap4	37		Hap4_1	-	8		-	-	-
Respiratory chain	YBR039W	ATP3		Verified	Gamma subunit of the F1 sector of mitochondrial F1F0 ATP synthase, which is a large, evolutionarily conserved enzyme complex required for ATP synthesis	11.1	2.5	28100	mitochondrial proton-transporting ATP synthase, central stalk; mitochondrion	5.3	22	9		Hap4	38		Hap4_1	-	3		-	-	-
Respiratory chain	YPL078C	ATP4	LPF7	Verified	Subunit b of the stator stalk of mitochondrial F1F0 ATP synthase, which is a large, evolutionarily conserved enzyme complex required for ATP synthesis	3.9	2.1	12900	mitochondrial proton-transporting ATP synthase, stator stalk; mitochondrion	5.3	21	9.4		Hap4	39		Hap4_1	Hap4_2	4		-	-	-
Respiratory chain	YKL016C	ATP7		Verified	Subunit d of the stator stalk of mitochondrial F1F0 ATP synthase, which is a large, evolutionarily conserved enzyme complex required for ATP synthesis	4.9	2.3	6820	mitochondrial proton-transporting ATP synthase, stator stalk; mitochondrion	2.8	16	6.7		Hap4	40		Hap4_1	Hap4_2	9		-	-	-
Respiratory chain	YPL271W	ATP15	ATPEPSILON	Verified	Epsilon subunit of the F1 sector of mitochondrial F1F0 ATP synthase, which is a large, evolutionarily conserved enzyme complex required for ATP synthesis; phosphorylated	2.1	2.2	4280	mitochondrial proton-transporting ATP synthase, central stalk; mitochondrion	5.4	18	11.2		Hap4	41		Hap4_1	Hap4_2	4		-	-	-
Respiratory chain	YDL004W	ATP16		Verified	Delta subunit of the central stalk of mitochondrial F1F0 ATP synthase, which is a large, evolutionarily conserved enzyme complex required for ATP synthesis;phosphorylated	6.4	2	-	mitochondrial proton-transporting ATP synthase, central stalk; mitochondrion	5.5	17	11.9		Hap4	42		Hap4_1	-	8		-	-	-
Respiratory chain	YOL077W-A	ATP19		Verified	Subunit k of the mitochondrial F1F0 ATP synthase, which is a large enzyme complex required for ATP synthesis; associated only with the dimeric form of ATP synthase	3.6	2.5	1320	mitochondrial proton-transporting ATP synthase complex, coupling factor F0; mitochondrion	-	-	-		Hap4	43		Hap4_1	Hap4_2	5		-	-	-
Respiratory chain	YPR020W	ATP20		Verified	Subunit g of the mitochondrial F1F0 ATP synthase, reversibly phosphorylated on two residues; unphosphorylated form is required for dimerization of the ATP synthase complex	3.5	2.5	Low signal	mitochondrial proton-transporting ATP synthase complex, coupling factor F0; mitochondrion	1.6	18	3.3		Hap4	44		Hap4_1	Hap4_2	8		-	-	-
Respiratory chain	YGR174C	CBP4		Verified	Mitochondrial protein required for assembly of ubiquinol cytochrome-c reductase complex (cytochrome bc1 complex); interacts with Cbp3p and function is partially redundant with that of Cbp3p	9.9	2.8	704	Integral to mitochondrial membrane; mitochondrion	0.9	14	2.3		Hap4	45		Hap4_1	-	2		-	-	-
Respiratory chain	YBL045C	COR1	QCR1	Verified	Core subunit of the ubiquinol-cytochrome c reductase complex (bc1 complex), which is a component of the mitochondrial inner membrane electron transport chain	6.9	2	19300	mitochondrial respiratory chain complex III; mitochondrion	2.8	27	3.8		Hap4	46		Hap4_1	-	3		-	-	-
Respiratory chain	YGL187C	COX4		Verified	Subunit IV of cytochrome c oxidase, which is the terminal member of the mitochondrial inner membrane electron transport chain; N-terminal 25 residues of precursor are cleaved during mitochondrial import; phosphorylated	1.1	2	9410	mitochondrial respiratory chain complex IV; mitochondrion	4.9	17	10.7		Hap4 Cat8	47		Hap4_1	Hap4_2	4		1	-	-
Respiratory chain	YNL052W	COX5A		Verified	Subunit Va of cytochrome c oxidase, which is the terminal member of the mitochondrial inner membrane electron transport chain; predominantly expressed during aerobic growth while its isoform Vb (Cox5Bp) is expressed during anaerobic growth	8.4	2	3670	mitochondrial respiratory chain complex IV; mitochondrion	3.1	21	5.5		Hap4	48		Hap4_1	Hap4_2	7		-	-	-
Respiratory chain	YHR051W	COX6		Verified	Subunit VI of cytochrome c oxidase, which is the terminal member of the mitochondrial inner membrane electron transport chain; expression is regulated by oxygen levels	8.4	2.1	12500	mitochondrial respiratory chain complex IV; mitochondrion	4	20	7.4		Hap4	49		Hap4_1	Hap4_2	5		-	-	-
Respiratory chain	YLR038C	COX12		Verified	Subunit VIb of cytochrome c oxidase, which is the terminal member of the mitochondrial inner membrane electron transport chain; required for assembly of fully active cytochrome c oxidase but not required for activity after assembly; phopshorylated	2.1	2.4	1390	mitochondrial respiratory chain complex IV; mitochondrion	5.8	16	13.8		Hap4	50		Hap4_1	Hap4_2	5		-	-	-
Respiratory chain	YLL009C	COX17		Verified	Copper metallochaperone that transfers copper to Sco1p and Cox11p for eventual delivery to cytochrome c oxidase	8.6	2.8	-	cytosol; mitochondrial intermembrane space	4.2	16	9.5		Hap4	51		Hap4_1	Hap4_2	7		-	-	-
Respiratory chain	YDR231C	COX20		Verified	Mitochondrial inner membrane protein, required for proteolytic processing of Cox2p and its assembly into cytochrome c oxidase	2.3	2.1	Low signal	mitochondrial inner membrane	0.6	17	1.1		Hap4	52		Hap4_1	Hap4_2	5		-	-	-
Respiratory chain	YOR065W	CYT1	YOR29-16|CTC1	Verified	Cytochrome c1, component of the mitochondrial respiratory chain; expression is regulated by the heme-activated, glucose-repressed Hap2p/3p/4p/5p CCAAT-binding complex	4.3	2.5	39900	mitochondrial inner membrane; mitochondrial respiratory chain complex III; mitochondrion	0.9	N/A	-		Hap4 Mig1	53		Hap4_1	Hap4_2	5		-	-	-	CCCC(G/A)(G/C)A(T/C/A)		2
Respiratory chain	YKL087C	CYT2		Verified	Cytochrome c1 heme lyase, involved in maturation of cytochrome c1, which is a subunit of the mitochondrial ubiquinol-cytochrome-c reductase; links heme covalently to apocytochrome c1	4.5	2.2	-	mitochondrial intermembrane space	1.2	24	1.9		Hap4	54		-	Hap4_2	1		-	-	-
Respiratory chain	YIL098C	FMC1		Verified	Mitochondrial matrix protein, required for assembly or stability at high temperature of the F1 sector of mitochondrial F1F0 ATP synthase; null mutant temperature sensitive growth on glycerol is suppressed by multicopy expression of Odc1p	1.5	2.5	589	mitochondrion	1.1	17	2.6		Hap4	55		Hap4_1	Hap4_2	5		-	-	-
Respiratory chain	YGL040C	HEM2	SLU1	Verified	Delta-aminolevulinate dehydratase, a homo-octameric enzyme, catalyzes the conversion of delta-aminolevulinic acid to porphobilinogen, the second step in the heme biosynthetic pathway; localizes to both the cytoplasm and nucleus	4.6	2.2	11600	nucleus; cytoplasm	2.7	16	6.1		Hap4	56		Hap4_1	Hap4_2	5		-	-	-
Respiratory chain	YLR205C	HMX1		Verified	ER localized, heme-binding peroxidase involved in the degradation of heme; does not exhibit heme oxygenase activity despite similarity to heme oxygenases; expression regulated by AFT1	2.1	2.4	-	endoplasmic reticulum membrane	0.6	17	1.2		Hap4	57		Hap4_1	-	3		-	-	-
Respiratory chain	YOR020C	HSP10	CPN10	Verified	Mitochondrial matrix co-chaperonin that inhibits the ATPase activity of Hsp60p, a mitochondrial chaperonin; involved in protein folding and sorting in the mitochondria; 10 kD heat shock protein with similarity to E. coli GroES	1.8	2.1	-	mitochondrial matrix	12.1	19	23.4		Hap4	58		Hap4_1	-	2		-	-	-
Respiratory chain	YDL181W	INH1		Verified	Protein that inhibits ATP hydrolysis by the F1F0-ATP synthase, inhibitory function is enhanced by stabilizing proteins Stf1p and Stf2p; has similarity to Stf1p and both Inh1p and Stf1p exhibit the potential to form coiled-coil structures	1.3	2.2	981	mitochondrial proton-transporting ATP synthase complex; mitochondrion	1.2	10	4.5		Hap4	59		Hap4_1	-	4		-	-	-
Respiratory chain	YBR185C	MBA1		Verified	Protein involved in assembly of mitochondrial respiratory complexes; may act as a receptor for proteins destined for export from the mitochondrial matrix to the inner membrane	1.9	2.3	2720	mitochondrial inner membrane	1.3	13	3.7		Hap4	60		Hap4_1	-	6		-	-	-
Respiratory chain	YML120C	NDI1		Verified	NADH:ubiquinone oxidoreductase, transfers electrons from NADH to ubiquinone in the respiratory chain but does not pump protons, in contrast to the higher eukaryotic multisubunit respiratory complex I; phosphorylated; homolog of human AMID	4.1	4.1	5240	mitochondrial matrix	0.4	N/A	-		Hap4	61		Hap4_1	Hap4_2	3		-	-	-
Respiratory chain	YMR267W	PPA2	IPP2	Verified	Mitochondrial inorganic pyrophosphatase, required for mitochondrial function and possibly involved in energy generation from inorganic pyrophosphate	3.2	2.3	195	mitochondrion	0.6	11	2.1		Hap4	62		Hap4_1	Hap4_2	4		-	-	-
Respiratory chain	YDR529C	QCR7	UCR7|CRO1|COR4	Verified	Subunit 7 of the ubiquinol cytochrome-c reductase complex, which is a component of the mitochondrial inner membrane electron transport chain; oriented facing the mitochondrial matrix; N-terminus appears to play a role in complex assembly	9	2.2	10100	mitochondrial respiratory chain complex III; mitochondrion	6.1	26	8.7		Hap4	63		Hap4_1	Hap4_2	3		-	-	-
Respiratory chain	YHR001W-A	QCR10		Verified	Subunit of the ubiqunol-cytochrome c oxidoreductase complex and comprises part of the mitochondrial respiratory chain	2.4	2.5	5590	mitochondrial respiratory chain complex III; mitochondrion	-	-	-		Hap4	64		Hap4_1	Hap4_2	3		-	-	-
Respiratory chain	YEL024W	RIP1		Verified	Ubiquinol-cytochrome-c reductase, a Rieske iron-sulfur protein of the mitochondrial cytochrome bc1 complex; transfers electrons from ubiquinol to cytochrome c1 during respiration	8.6	2.3	-	mitochondrial respiratory chain complex III; mitochondrion	1.8	15	4.4		Hap4	65		Hap4_1	Hap4_2	4		-	-	-
Respiratory chain	YGR008C	STF2		Verified	Protein involved in regulation of the mitochondrial F1F0-ATP synthase; Stf1p and Stf2p act as stabilizing factors that enhance inhibitory action of the Inh1p protein	1.7	3.1	5330	mitochondrial proton-transporting ATP synthase complex	5.8	29	7.6		Hap4	66		Hap4_1	Hap4_2	5		-	-	-
Respiratory chain	YPR151C	SUE1		Verified	Mitochondrial protein required for degradation of unstable forms of cytochrome c	2.2	3.7	-	mitochondrial envelope	-	34	-		Hap4	67		Hap4_1	Hap4_2	2		-	-	-
Respiratory chain	YDR322C-A	TIM11	ATP21	Verified	Subunit e of mitochondrial F1F0-ATPase, which is a large, evolutionarily conserved enzyme complex required for ATP synthesis; essential for the dimeric and oligomeric state of ATP synthase	16.3	3	4590	mitochondrial proton-transporting ATP synthase complex, coupling factor F0; mitochondrion	-	-	-		Hap4	68		Hap4_1	Hap4_2	5		-	-	-
Oxidative stress response	YLR109W	AHP1		Verified	Thiol-specific peroxiredoxin, reduces hydroperoxides to protect against oxidative damage; function in vivo requires covalent conjugation to Urm1p	10.5	0.4	16200	cytoplasm	26.4	23	42.8		Hap4	69		-	Hap4_2	1		-	-	-
Oxidative stress response	YML060W	OGG1		Verified	Mitochondrial glycosylase/lyase that specifically excises 7,8-dihydro-8-oxoguanine residues located opposite cytosine or thymine residues in DNA, repairs oxidative damage to mitochondrial DNA	1.1	2.2	3690	mitochondrion	0.7	11	2.2		Hap4	70		Hap4_1	Hap4_2	4		-	-	-
Oxidative stress response	YGR209C	TRX2	LMA1	Verified	Cytoplasmic thioredoxin isoenzyme of the thioredoxin system which protects cells against both oxidative and reductive stress, forms LMA1 complex with Pbi2p, acts as a cofactor for Tsa1p, required for ER-Golgi transport and vacuole inheritance	4.7	0.5	17200	vacuole; cytosol	20.7	18	42.6			71		-	-	-		-	-	-
Oxidative stress response	YGR234W	YHB1	YHB4	Verified	Nitric oxide oxidoreductase, flavohemoglobin involved in nitric oxide detoxification; plays a role in the oxidative and nitrosative stress responses	31.7	2.4	13000	cytosol; mitochondrial matrix	8.8	6	56.3		Hap4	72		-	Hap4_2	1		-	-	-
Plasma membrane transport	YLL052C	AQY2		Verified	Water channel that mediates the transport of water across cell membranes and may be involved in freeze tolerance; disrupted by a stop codon in many S. cerevisiae strains	1.7	3	Low signal	endoplasmic reticulum membrane	0.8	30	0.9		Hap4	73		Hap4_1	-	2		-	-	-
Plasma membrane transport	YML116W	ATR1	SNQ1	Verified	Multidrug efflux pump of the major facilitator superfamily, required for resistance to aminotriazole and 4-nitroquinoline-N-oxide	2.6	0.4	1720	plasma membrane	1.2	12	3.9			74		-	-	-		-	-	-
Plasma membrane transport	YDR046C	BAP3	PAP1	Verified	Amino acid permease involved in the uptake of cysteine, leucine, isoleucine and valine	0.7	0.4	Low signal	plasma membrane	2	14	5.3		Hap4	75		-	Hap4_2	1		-	-	-
Plasma membrane transport	YLR411W	CTR3		Verified	High-affinity copper transporter of the plasma membrane, acts as a trimer; gene is disrupted by a Ty2 transposon insertion in many laboratory strains of S. cerevisiae	4.1	3	-	integral to plasma membrane	0.3	15	0.9			76		-	-	-		-	-	-
Plasma membrane transport	YOL158C	ENB1	ARN4	Verified	Endosomal ferric enterobactin transporter, expressed under conditions of iron deprivation; member of the major facilitator superfamily; expression is regulated by Rcs1p and affected by chloroquine treatment	0.9	0.4	-	cytoplasmic membrane-bound vesicle; endosome; integral to membrane	1.6	19	3		Hap4	77		-	Hap4_2	1		-	-	-
Plasma membrane transport	YDR508C	GNP1		Verified	High-affinity glutamine permease, also transports Leu, Ser, Thr, Cys, Met and Asn; expression is fully dependent on Grr1p and modulated by the Ssy1p-Ptr3p-Ssy5p (SPS) sensor of extracellular amino acids	0.9	0.4	10600	plasma membrane	7	14	19.2			78		-	-	-		-	-	-
Plasma membrane transport	YEL069C	HXT13		Verified	Hexose transporter, induced in the presence of non-fermentable carbon sources, induced by low levels of glucose, repressed by high levels of glucose	0.7	3.9	-	plasma membrane	-	-	-		Hap4 Mig1	79		-	Hap4_2	2		-	TAGGCCCCC	AGGCCCCC	CCCC(G/A)(G/C)A(T/C/A)		2
Plasma membrane transport	YDL245C	HXT15		Verified	Protein of unknown function with similarity to hexose transporter family members, expression is induced by low levels of glucose and repressed by high levels of glucose	0.5	3.2	-	plasma membrane	-	-	-		Mig1	80		-	-	-		-	TAGGCCCCC	AGGCCCCC	CCCC(G/A)(G/C)A(T/C/A)		2
Plasma membrane transport	YJR158W	HXT16		Verified	Protein of unknown function with similarity to hexose transporter family members, expression is repressed by high levels of glucose	0.3	3.5	-	plasma membrane	-	37	-		Mig1	81		-	-	-		-	TAGGCCCCC	AGGCCCCC	CCCC(G/A)(G/C)A(T/C/A)		2
Plasma membrane transport	YBR298C	MAL31	MALT|MAL3T	Verified	Maltose permease, high-affinity maltose transporter (alpha-glucoside transporter); encoded in the MAL3 complex locus; member of the 12 transmembrane domain superfamily of sugar transporters; functional in genomic reference strain S288C	5.2	3.1	-	membrane fraction	0.3	N/A	-		Mig1	82		-	-	-		-	-	-		CCCC(G/A)(G/C)(T/C/A/G) - (A/T rich region)	1
Plasma membrane transport	YGR121C	MEP1	AMT1	Verified	Ammonium permease; belongs to a ubiquitous family of cytoplasmic membrane proteins that transport only ammonium (NH4+); expression is under the nitrogen catabolite repression regulation	2.9	2.3	-	plasma membrane	0.6	14	1.4			83		-	-	-		-	-	-
Plasma membrane transport	YOR348C	PUT4		Verified	Proline permease, required for high-affinity transport of proline; also transports the toxic proline analog azetidine-2-carboxylate (AzC); PUT4 transcription is repressed in ammonia-grown cells	1	5.8	-	plasma membrane	-	17	-		Hap4 Cat8	84		-	Hap4_2	1	CCGggCtGCCG (a,c) (-570/-580)	1	-	-
Plasma membrane transport	YDR536W	STL1		Verified	Glycerol proton symporter of the plasma membrane, subject to glucose-induced inactivation, strongly but transiently induced when cells are subjected to osmotic shock	2	21.7	-	plasma membrane; membrane	-	-	-		Hap4 Cat8	85		-	Hap4_2	3	CCGTaCGTCCG (a,b,c) (-689/-699)	1	-	-
Plasma membrane transport	YNL160W	YGP1		Verified	Cell wall-related secretory glycoprotein; induced by nutrient deprivation-associated growth arrest and upon entry into stationary phase; may be involved in adaptation prior to stationary phase entry; has similarity to Sps100p	0.9	2.6	-	cell wall	14.3	24	22.5		Hap4	86		-	Hap4_2	1		-	-	-
Plasma membrane transport	YGL255W	ZRT1		Verified	High-affinity zinc transporter of the plasma membrane, responsible for the majority of zinc uptake; transcription is induced under low-zinc conditions by the Zap1p transcription factor	6.7	0.5	-	Integral to plasma membrane	2	11	6.7			87		-	-	-		-	-	-
Mitochondrial transport	YMR056C	AAC1		Verified	Mitochondrial inner membrane ADP/ATP translocator, exchanges cytosolic ADP for mitochondrially synthesized ATP; Aac1p is a minor isoform while Pet9p is the major ADP/ATP translocator	4.3	2.5	768	mitochondrial inner membrane	0.4	24	0.7		Hap4	88		Hap4_1	Hap4_2	2		-	-	-
Mitochondrial transport	YNR002C	ATO2	FUN34	Verified	Putative transmembrane protein, involved in the export of ammonia, a starvation signal that promotes cell death in the center of aging colonies; member of the TC 9.B.33 YaaH family; homolog of Ady2p and Y. lipolytica Gpr1p	1.3	3.8	-	plasma membrane	0.2	31	0.2		Hap4 Mig1	89		Hap4_1	Hap4_2	6		-	-	-	CCCC(G/A)(G/C)A(T/C/A)		1
Mitochondrial transport	YML042W	CAT2	YCAT	Verified	Carnitine acetyl-CoA transferase present in both mitochondria and peroxisomes, transfers activated acetyl groups to carnitine to form acetylcarnitine which can be shuttled across membranes	0.5	2.6	-	mitochondrion; peroxisome; peroxisomal matrix	0.1	N/A	-		Hap4 Cat8	90		Hap4_1	-	6	CCtTTCGCCCG (a,c) (-271/-281)	1	-	-
Mitochondrial transport	YOR100C	CRC1		Verified	Mitochondrial inner membrane carnitine transporter, required for carnitine-dependent transport of acetyl-CoA from peroxisomes to mitochondria during fatty acid beta-oxidation	0.8	2.2	-	mitochondrial inner membrane	-	20	-		Hap4 Cat8	91		Hap4_1	-	2	CCAgTCATCCG (a) (-258/-248)	1	-	-
Mitochondrial transport	YKL217W	JEN1		Verified	Lactate transporter, required for uptake of lactate and pyruvate; phosphorylated; expression is derepressed by transcriptional activator Cat8p during respiratory growth and repressed in the presence of glucose, fructose, and mannose	1	10.3	-	plasma membrane; mitochondrion	0.3	16	0.8		Hap4 Cat8 Mig1	92		Hap4_1	Hap4_2	2	*CCAcTaGACCG (a) (-646/-636) *CCATTCcCCCG (a,c) (-1307/-1317)	2	-	-	CCCC(G/A)(G/C)A(T/C/A)		1
Mitochondrial transport	YPL134C	ODC1		Verified	Mitochondrial inner membrane transporter, exports 2-oxoadipate and 2-oxoglutarate from the mitochondrial matrix to the cytosol for lysine and glutamate biosynthesis and lysine catabolism; suppresses, in multicopy, an fmc1 null mutation	3.7	6.3	2840	mitochondrion; mitochondrial inner membrane	0.7	15	1.7		Hap4 Cat8 Mig1	93		Hap4_1	-	7		1	TAGGCCCCC	AGGCCCCC			1
Mitochondrial transport	YNL055C	POR1	YVDAC1|OMP2	Verified	Mitochondrial porin (voltage-dependent anion channel), outer membrane protein required for the maintenance of mitochondrial osmotic stability and mitochondrial membrane permeability	15.3	3.1	-	mitochondrion; integral to mitochondrial outer membrane	13.8	16	31.7		Hap4	94		Hap4_1	Hap4_2	3			-	-
Mitochondrial transport	YJR095W	SFC1	ACR1	Verified	Mitochondrial succinate-fumarate transporter, transports succinate into and fumarate out of the mitochondrion; required for ethanol and acetate utilization	2.2	18.3	-	mitochondrial inner membrane	0.1	12	0.4		Hap4 Cat8 Mig1	95		Hap4_1	Hap4_2	3	*CCATTCAACCG (c) (-608/-618)	1	TAGGCCCCC	AGGCCCCC			1
Transcriptional regulation	YKL139W	CTK1		Verified	Catalytic (alpha) subunit of C-terminal domain kinase I (CTDK-I), which phosphorylates the C-terminal repeated domain of the RNA polymerase II large subunit (Rpo21p) to affect both transcription and pre-mRNA 3' end processing	0.2	0.4	1970	nucleus	0.4	N/A	-		Hap4	96		-	Hap4_2	1			-	-
Transcriptional regulation	YDR516C	EMI2		Verified	Non-essential protein of unknown function required for transcriptional induction of the early meiotic-specific transcription factor IME1; required for sporulation; expression is regulated by glucose-repression transcription factors Mig1/2p	3.2	3.6	10600	cytoplasm	1.1	20	2		Mig1	97		-	-	-		-	TAGGCCCCC	-	CCCC(G/A)(G/C)A(T/C/A)		1
Transcriptional regulation	YOL071W	EMI5		Verified	Non-essential protein of unknown function required for transcriptional induction of the early meiotic-specific transcription factor IME1, also required for sporulation	0.7	2.1	1080	mitochondrion	0.7	24	1.1		Hap4	98		Hap4_1	-	3		-	-	-
Transcriptional regulation	YPR193C	HPA2		Verified	Tetrameric histone acetyltransferase with similarity to Gcn5p, Hat1p, Elp3p, and Hpa3p; acetylates histones H3 and H4 in vitro and exhibits autoacetylation activity	1.6	4.4	-	cytoplasm	-	-	-		Hap4	99		-	Hap4_2	3		-	-	-
Transcriptional regulation	YEL066W	HPA3		Verified	D-Amino acid N-acetyltransferase, catalyzes N-acetylation of D-amino acids through ordered bi-bi mechanism in which acetyl-CoA is first substrate bound and CoA is last product liberated; similar to Hpa2p, acetylates histones weakly in vitro	0.4	2.2	1160	nucleus; cytoplasm	0.4	10	1.8		Hap4 Mig1	100		-	Hap4_2	1		-	-	AGGCCCCC			1
Transcriptional regulation	YGL209W	MIG2	MLZ1	Verified	Protein containing zinc fingers, involved in repression, along with Mig1p, of SUC2 (invertase) expression by high levels of glucose; binds to Mig1p-binding sites in SUC2 promoter	0.3	0.5	504	nucleus	2.7	16	6.3		Hap4	101		-	Hap4_2	1		-	-	-
Transcriptional regulation	YER028C	MIG3		Verified	Probable transcriptional repressor involved in response to toxic agents such as hydroxyurea that inhibit ribonucleotide reductase; phosphorylation by Snf1p or the Mec1p pathway inactivates Mig3p, allowing induction of damage response genes	0.3	0.3	-	nucleus	0.4	14	1.1			102		-	-	-		-	-	-
Transcriptional regulation	YNL333W	SNZ2		Verified	Member of a stationary phase-induced gene family; transcription of SNZ2 is induced prior to diauxic shift, and also in the absence of thiamin in a Thi2p-dependent manner; forms a coregulated gene pair with SNO2; interacts with Thi11p	9.5	3	125	-	0.3	10	1.3		Hap4	103		-	Hap4_2	2		-	-	-
Transcriptional regulation	YFL059W	SNZ3		Verified	Member of a stationary phase-induced gene family; transcription of SNZ2 is induced prior to diauxic shift, and also in the absence of thiamin in a Thi2p-dependent manner; forms a coregulated gene pair with SNO3	2.6	2.8	-	-	0.4	10	1.6		Hap4	104		-	Hap4_2	2		-	-	-
Sulfur assimilation	YOL064C	MET22	HAL2	Verified	Bisphosphate-3'-nucleotidase, involved in salt tolerance and methionine biogenesis; dephosphorylates 3'-phosphoadenosine-5'-phosphate and 3'-phosphoadenosine-5'-phosphosulfate, intermediates of the sulfate assimilation pathway	3.5	0.5	7330	cytoplasm	1.3	11	4.7			105		-	-	-		-	-	-
Sulfur assimilation	YLL061W	MMP1		Verified	High-affinity S-methylmethionine permease, required for utilization of S-methylmethionine as a sulfur source; has similarity to S-adenosylmethionine permease Sam3p	40.5	2.9	Low signal	plasma membrane	0.4	15	1.2		Hap4 Mig1	106		-	Hap4_2	1		-	TAGGCCCCC	AGGCCCCC	CCCC(G/A)(G/C)A(T/C/A)		2
Sulfur assimilation	YLL058W	-		Uncharacterized	Putative protein of unknown function with similarity to Str2p, which is a cystathionine gamma-synthase important in sulfur metabolism; YLL058W is not an essential gene	6.9	0.4	-	-	0.4	17	0.9		Hap4	107		-	Hap4_2	1		-	-	-
Fatty acid metabolism	YLR056W	ERG3	PSO6|SYR1	Verified	C-5 sterol desaturase, catalyzes the introduction of a C-5(6) double bond into episterol, a precursor in ergosterol biosynthesis; mutants are viable, but cannot grow on non-fermentable carbon sources	11.5	2.1	36200	endoplasmic reticulum	14	12	42.5		Mig1	108		-	-	-		-	-	-		CCCC(G/A)(G/C)(T/C/A/G) - (A/T rich region)	2
Fatty acid metabolism	YLL031C	GPI13	MPC1	Verified	ER membrane localized phosphoryltransferase that adds phosphoethanolamine onto the third mannose residue of the glycosylphosphatidylinositol (GPI) anchor precursor; similar to human PIG-O protein	0.3	0.5	300	endoplasmic reticulum	1.6	12	4.8			109		-	-	-		-	-	-
Fatty acid metabolism	YJL134W	LCB3	YSR2|LBP1	Verified	Long-chain base-1-phosphate phosphatise with specificity for dihydrosphingosine-1-phosphate, regulates ceramide and long-chain base phosphates levels, involved in incorporation of exogenous long chain bases in sphingolipids	22.5	0.5	-	endoplasmic reticulum	1.5	11	5.1			110		-	-	-		-	-	-
Fatty acid metabolism	YKL150W	MCR1		Verified	Mitochondrial NADH-cytochrome b5 reductase, involved in ergosterol biosynthesis	2.8	3.1	1920	integral to mitochondrial outer membrane; mitochondrial intermembrane space	1.8	34	2		Hap4	111		Hap4_1	Hap4_2	4		-	-	-
Fatty acid metabolism	YAR042W	SWH1	OSH1|YAR044W	Verified	Protein similar to mammalian oxysterol-binding protein; contains ankyrin repeats; localizes to the Golgi and the nucleus-vacuole junction	0.3	0.3	846	early endosome; endoplasmic reticulum; Golgi trans cisterna ; nuclear envelope	0.3	17	0.8			112		-	-	-		-	-	-
Biosynthesis	YFL030W	AGX1		Verified	Alanine : glyoxylate aminotransferase (AGT), catalyzes the synthesis of glycine from glyoxylate, which is one of three pathways for glycine biosynthesis in yeast; has similarity to mammalian and plant alanine : glyoxylate aminotransferases	0.3	3.6	339	mitochondrion	-	11	-			113		-	-	-		-	-	-
Biosynthesis	YER026C	CHO1	PSS1	Verified	Phosphatidylserine synthase, functions in phospholipid biosynthesis; catalyzes the reaction CDP-diaclyglycerol + L-serine = CMP + L-1-phosphatidylserine, transcriptionally repressed by myo-inositol and choline	7.2	2.4	-	endoplasmic reticulum	1.3	14	3.4			114		-	-	-		-	-	-
Biosynthesis	YJL099W	CHS6	CSD3	Verified	Member of the ChAPs family of proteins (Chs5p-Arf1p-binding proteins: Bch1p, Bch2p, Bud7p, Chs6p), that forms the exomer complex with Chs5p to mediate export of specific cargo proteins, including Chs3p, from the Golgi to the plasma membrane	1.2	2	1180	exomer complex; colocalizes with trans-Golgi network transport vesicle	0.2	18	0.5			115		-	-	-		-	-	-
Biosynthesis	YML078W	CPR3	CYP3	Verified	Mitochondrial peptidyl-prolyl cis-trans isomerase (cyclophilin), catalyzes the cis-trans isomerization of peptide bonds N-terminal to proline residues; involved in protein refolding after import into mitochondria	11.1	2	1960	mitochondrion	3.5	15	8.5		Hap4	116		Hap4_1	Hap4_2	6		-	-	-
Biosynthesis	YDR019C	GCV1	GSD1	Verified	T subunit of the mitochondrial glycine decarboxylase complex, required for the catabolism of glycine to 5,10-methylene-THF; expression is regulated by levels of levels of 5,10-methylene-THF in the cytoplasm	0.2	0.4	4090	mitochondrion	2.8	17	6		Hap4	117		Hap4_1	-	4		-	-	-
Biosynthesis	YEL011W	GLC3	GHA1	Verified	Glycogen branching enzyme, involved in glycogen accumulation; green fluorescent protein (GFP)-fusion protein localizes to the cytoplasm in a punctate pattern	6.4	2.5	1230	cytoplasm	0.2	80	0.1		Mig1	118		-	-	-		-	TAGGCCCCC	AGGCCCCC			1
Biosynthesis	YER055C	HIS1		Verified	ATP phosphoribosyltransferase, a hexameric enzyme, catalyzes the first step in histidine biosynthesis; mutations cause histidine auxotrophy and sensitivity to Cu, Co, and Ni salts; transcription is regulated by general amino acid control	13.5	0.4	-	intracellular	11.7	11	40.8			119		-	-	-		-	-	-
Respiratory chain	YOR226C	ISU2	NUA2	Verified	Conserved protein of the mitochondrial matrix, required for synthesis of mitochondrial and cytosolic iron-sulfur proteins, performs a scaffolding function in mitochondria during Fe/S cluster assembly; isu1 isu2 double mutant is inviable	1.7	0.4	3420	mitochondrial matrix	1.3	17	2.9		Hap4	120		Hap4_1	-	2		-	-	-
Biosynthesis	YLR142W	PUT1		Verified	Proline oxidase, nuclear-encoded mitochondrial protein involved in utilization of proline as sole nitrogen source; PUT1 transcription is induced by Put3p in the presence of proline and the absence of a preferred nitrogen source	0.5	2	184	mitochondrion	0.2	35	0.2		Hap4	121		Hap4_1	Hap4_2	4		-	-	-
Biosynthesis	YOL055C	THI20		Verified	Multifunctional protein with both hydroxymethylpyrimidine kinase and thiaminase activities; involved in thiamine biosynthesis and also in thiamine degradation; member of a gene family with THI21 and THI22; functionally redundant with Thi21p	2.3	0.5	195	cytosol	0.3	13	1.1			122		-	-	-		-	-	-
Biosynthesis	YBR006W	UGA2	UGA5	Verified	Succinate semialdehyde dehydrogenase involved in the utilization of gamma-aminobutyrate (GABA) as a nitrogen source; part of the 4-aminobutyrate and glutamate degradation pathways; localized to the cytoplasm	2.6	2.2	Low signal	cytoplasm	-	17	-		Mig1	123		-	-	-		-	TAGGCCCCC	AGGCCCCC	CCCC(G/A)(G/C)A(T/C/A)		3
Ribosomal proteins in the mitochondria or cytosol	YGL121C	GPG1		Verified	Proposed gamma subunit of the heterotrimeric G protein that interacts with the receptor Grp1p; involved in regulation of pseudohyphal growth; requires Gpb1p or Gpb2p to interact with Gpa2p	0.8	2.6	-	-	0.4	15	1		Hap4	124		-	Hap4_2	1		-	-	-
Ribosomal proteins in the mitochondria or cytosol	YDR296W	MHR1	XTC1	Verified	Protein involved in homologous recombination in mitochondria and in transcription regulation in nucleus; binds to activation domains of acidic activators; required for recombination-dependent mtDNA partitioning	3.8	2	2610	nucleus; mitochondrion	0.8	18	1.7		Hap4	125		Hap4_1	Hap4_2	3		-	-	-
Ribosomal proteins in the mitochondria or cytosol	YGL068W	MNP1		Verified	Protein associated with the mitochondrial nucleoid; putative mitochondrial ribosomal protein with similarity to E. coli L7/L12 ribosomal protein; required for normal respiratory growth	28.5	2.1	6940	mitochondrial ribosome	2.5	12	7.8			126		-	-	-		-	-	-
Ribosomal proteins in the mitochondria or cytosol	YDR347W	MRP1		Verified	Mitochondrial ribosomal protein of the small subunit; MRP1 exhibits genetic interactions with PET122, encoding a COX3-specific translational activator, and with PET123, encoding a small subunit mitochondrial ribosomal protein	4.6	2.3	2840	mitochondrial small ribosomal subunit	1.5	15	3.8		Hap4	127		Hap4_1	Hap4_2	5		-	-	-
Ribosomal proteins in the mitochondria or cytosol	YDR116C	MRPL1		Verified	Mitochondrial ribosomal protein of the large subunit	0.3	2.6	7010	mitochondrial large ribosomal subunit	1.1	14	3		Hap4	128		Hap4_1	Hap4_2	4		-	-	-
Ribosomal proteins in the mitochondria or cytosol	YKL138C	MRPL31		Verified	Mitochondrial ribosomal protein of the large subunit	0.8	2.2	2120	mitochondrial large ribosomal subunit	1	14	2.7		Hap4	129		Hap4_1	Hap4_2	3		-	-	-
Ribosomal proteins in the mitochondria or cytosol	YGR165W	MRPS35		Verified	Mitochondrial ribosomal protein of the small subunit	2.5	2.1	3460	mitochondrial small ribosomal subunit	1.1	15	2.8		Hap4	130		Hap4_1	Hap4_2	6		-	-	-
Ribosomal proteins in the mitochondria or cytosol	YJR094W-A	RPL43B		Verified	Protein component of the large (60S) ribosomal subunit, identical to Rpl43Ap and has similarity to rat L37a ribosomal protein	3.6	0.4	45500	cytosolic large ribosomal subunit	-	-	-		Hap4	131		Hap4_1	-	4		-	-	-
Ribosomal proteins in the mitochondria or cytosol	YBR189W	RPS9B	SUP46|RPS13A	Verified	Protein component of the small (40S) ribosomal subunit; nearly identical to Rps9Ap and has similarity to E. coli S4 and rat S9 ribosomal proteins	10.5	0.5	63300	cytosolic small ribosomal subunit	25.7	12	76.2			132		-	-	-		-	-	-
Ribosomal proteins in the mitochondria or cytosol	YKL156W	RPS27A		Verified	Protein component of the small (40S) ribosomal subunit; nearly identical to Rps27Bp and has similarity to rat S27 ribosomal protein	2.4	2.5	43300	cytosolic small ribosomal subunit	26.6	14	71		Hap4	133		Hap4_1	Hap4_2	3		-	-	-
Ribosomal proteins in the mitochondria or cytosol	YHR038W	RRF1	FIL1|KIM4	Verified	Mitochondrial ribosome recycling factor, essential for mitochondrial protein synthesis and for the maintenance of the respiratory function of mitochondria	2.1	2.2	1440	mitochondrion	0.6	19	1		Hap4	134		Hap4_1	-	4		-	-	-
Ribosomal proteins in the mitochondria or cytosol	YDR041W	RSM10		Verified	Mitochondrial ribosomal protein of the small subunit, has similarity to E. coli S10 ribosomal protein; essential for viability, unlike most other mitoribosomal proteins	0.5	2.1	8480	mitochondrial small ribosomal subunit	1.7	18	3.4		Hap4	135		Hap4_1	-	4		-	-	-
Ribosomal proteins in the mitochondria or cytosol	YDR175C	RSM24		Verified	Mitochondrial ribosomal protein of the small subunit	3.7	2.4	3150	mitochondrial small ribosomal subunit	1	17	2.2		Hap4	136		Hap4_1	Hap4_2	5		-	-	-
Ribosomal proteins in the mitochondria or cytosol	YHR196W	UTP9		Verified	Nucleolar protein, component of the small subunit (SSU) processome containing the U3 snoRNA that is involved in processing of pre-18S rRNA	5.3	0.5	20000	nucleus; rDNA heterochromatin; small subunit processome	2.4	12	7.6		Hap4	137		-	Hap4_2	1		-	-	-
Ribosomal proteins in the mitochondria or cytosol	YFR049W	YMR31		Verified	Mitochondrial ribosomal protein of the small subunit, has similarity to human mitochondrial ribosomal protein MRP-S36	3	2.5	2050	mitochondrial small ribosomal subunit	1.2	17	2.6		Hap4 Mig1	138		Hap4_1		1		-	-	-	CCCC(G/A)(G/C)A(T/C/A)		1
Other	YAL046C	AIM1		Uncharacterized	Putative protein of unknown function; null mutant displays increased frequency of mitochondrial genome loss (petite formation)	0.4	2	1710	-	0.8	10	3		Mig1	139		-	-	-		-	-	AGGCCCCC			1
Other	YBR262C	AIM5		Uncharacterized	Protein of unknown function; non-tagged protein is detected in purified mitochondria in high-throughput studies; null mutant displays decreased frequency of mitochondrial genome loss and reduced growth rate in minimal glycerol media	5.7	2.3	2550	mitochondrion	2.5	16	5.7		Hap4	140		Hap4_1	-	7		-	-	-
Other	YFR011C	AIM13		Uncharacterized	Putative protein of unknown function; non-tagged protein is detected in highly purified mitochondria; null mutant displays increased frequency of mitochondrial genome loss (petite formation) and reduced growth rate in minimal glycerol media	3.6	2.1	3550	mitochondrion; cytoplasm	1.3	13	4		Hap4	141		Hap4_1	Hap4_2	7		-	-	-
Other	YJR080C	AIM24		Uncharacterized	Protein of unknown function; non-tagged protein is detected in purified mitochondria in high-throughput studies; null mutant displays increased frequency of mitochondrial genome loss and reduced growth rate in minimal glycerol media	14	2.1	2290	mitochondrion	0.7	13	1.8		Hap4	142		Hap4_1	Hap4_2	5		-	-	-
Other	YLR168C	AIM30	MSF1|MSF1'	Uncharacterized	Putative protein of unknown function that may be involved in intramitochondrial sorting; similar to Ups1p and to human PRELI; GFP-tagged protein localizes to mitochondria; required for wild-type respiratory growth	3.2	2.6	2910	mitochondrion	0.9	40	0.9		Hap4	143		Hap4_1		1		-	-	-
Other	YML030W	AIM31		Uncharacterized	Putative protein of unknown function; GFP-fusion protein localizes to mitochondria; null mutant is viable and displays decreased frequency of mitochondrial genome loss (petite formation) and severe growth rate in minimal glycerol media	5	2.3	1210	mitochondrion	1.9	18	4		Hap4	144		Hap4_1	Hap4_2	6		-	-	-
Other	YML087C	AIM33		Uncharacterized	Putative protein of unknown function; null mutant displays increased frequency of mitochondrial genome loss (petite formation) and severe growth defect in minimal glycerol media	3.6	4.2	-	-	-	-	-		Hap4	145		Hap4_1	Hap4_2	4		-	-	-
Other	YNL100W	AIM37		Uncharacterized	Putative protein of unknown function; non-tagged protein is detected in purified mitochondria; null mutant displays decreased frequency of mitochondrial genome loss (petite formation) and severe growth defect in minimal glycerol media	1.4	2.4	5460	mitochondrion	2.6	18	5.3		Hap4	146		Hap4_1	Hap4_2	3		-	-	-
Other	YNR018W	AIM38		Uncharacterized	Putative protein of unknown function; non-tagged protein is detected in purified mitochondria; null mutant displays decreased frequency of mitochondrial genome loss (petite formation) and severe growth defect in minimal glycerol media	2.8	2.5	12000	mitochondrion	4.5	11	15.7		Hap4	147		Hap4_1	Hap4_2	3		-	-	-
Other	YKR027W	BCH2	FMP50	Verified	Member of the ChAPs family of proteins (Chs5p-Arf1p-binding proteins: Bch1p, Bch2p, Bud7p, Chs6p), that forms the exomer complex with Chs5p to mediate export of specific cargo proteins, including Chs3p, from the Golgi to the plasma membrane	1.6	2.5	2540	exomer complex; colocalizes with trans-Golgi network	0.6	N/A	-			148		-	-	-		-	-	-
Other	YJL014W	CCT3	TCP3|BIN2	Verified	Subunit of the cytosolic chaperonin Cct ring complex, related to Tcp1p, required for the assembly of actin and tubulins in vivo	3.6	0.5	-	cytoskeleton; cytoplasm	2.6	13	7.2		Hap4	149		-	Hap4_2	1		-	-	-
Other	YBR038W	CHS2		Verified	Chitin synthase II, requires activation from zymogenic form in order to catalyze the transfer of N-acetylglucosamine (GlcNAc) to chitin; required for the synthesis of chitin in the primary septum during cytokinesis	11.3	2.1	-	cellular bud neck	1	19	2			150		-	-	-		-	-	-
Other	YEL070W	DSF1		Uncharacterized	Deletion suppressor of mpt5 mutation	1.5	9.4	-	-	0.1	N/A	-		Hap4 Mig1	151		-	Hap4_2	1		-	-	-	CCCC(G/A)(G/C)A(T/C/A)		1
Other	YGR243W	FMP43		Uncharacterized	Putative protein of unknown function; the authentic, non-tagged protein is detected in highly purified mitochondria in high-throughput studies	3.5	4.9	6750	mitochondrion	0.4	N/A	-		Hap4 Mig1	152		Hap4_1	Hap4_2	8		-	-	-		CCCC(G/A)(G/C)(T/C/A/G) - (A/T rich region)	2
Other	YDR110W	FOB1	HRM1	Verified	Nucleolar protein required for DNA replication fork blocking and recombinational hotspot activities; binds to the replication fork barrier site in the rDNA region; related to retroviral integrases	0.3	0.4	1510	nucleolus	0.3	11	1.3			153		-	-	-		-	-	-
Other	YOL152W	FRE7		Verified	Putative ferric reductase with similarity to Fre2p; expression induced by low copper levels	0.5	2.7	-	plasma membrane	0.1	14	0.4		Hap4	154		-	Hap4_2	1		-	-	-
Other	YJR118C	ILM1		Uncharacterized	Protein of unknown function; may be involved in mitochondrial DNA maintenance; required for slowed DNA synthesis-induced filamentous growth	4.3	0.4	1160	endoplasmic reticulum	1	11	3.4			155		-	-	-		-	-	-
Other	YFR038W	IRC5		Uncharacterized	Putative ATPase containing the DEAD/H helicase-related sequence motif; null mutant displays increased levels of spontaneous Rad52 foci	0.4	0.5	-	-	0.4	9	1.8			156		-	-	-		-	-	-
Other	YKR019C	IRS4		Verified	Protein involved in regulation of phosphatidylinositol 4,5-bisphosphate concentrations; Irs4p and Tax4p bind and activate the phosphatase Inp51p; mutation confers an increase in rDNA silencing	8.2	3.7	-	mitochondrion	0.1	21	0.2			157		-	-	-		-	-	-
Other	YHR039C	MSC7		Uncharacterized	Protein of unknown function, green fluorescent protein (GFP)-fusion protein localizes to the endoplasmic reticulum; msc7 mutants are defective in directing meiotic recombination events to homologous chromatids	0.3	0.4	2500	endoplasmic reticulum	11.1	16	26.5			158		-	-	-		-	-	-
Other	YPL052W	OAZ1	YPL052W-A	Verified	Regulator of ornithine decarboxylase (Spe1p), antizyme that binds to Spe1p to regulate ubiquitin-independent degradation; ribosomal frameshifting during synthesis of Oaz1p and its ubiquitin-mediated degradation are both polyamine-regulated	3.3	0.5	-	-	0.6	20	1.1		Hap4	159		-	Hap4_2	2		-	-	-
Other	YBR230C	OM14		Verified	Integral mitochondrial outer membrane protein; abundance is decreased in cells grown in glucose relative to other carbon sources; appears to contain 3 alpha-helical transmembrane segments; ORF encodes a 97-basepair intron	1.7	3.3	4750	integral to mitochondrial outer membrane	1.8	18	3.8		Hap4 Cat8	160		Hap4_1	-	3		1	-	-
Other	YIL136W	OM45		Verified	Protein of unknown function, major constituent of the mitochondrial outer membrane; located on the outer (cytosolic) face of the outer membrane	4.2	7.3	6490	integral to mitochondrial outer membrane; mitochondrial outer membrane	0.4	38	0.5		Hap4 Cat8	161		Hap4_1	Hap4_2	6		1	-	-
Other	YDR329C	PEX3	PAS3	Verified	Peroxisomal membrane protein (PMP) required required for the proper localization and stability of PMPs; interacts with Pex19p	9.3	2.8	1400	peroxisomal membrane; endoplasmic reticulum	0.7	25	1.1		Hap4	162		-	Hap4_2	3		-	-	-
Other	YKL163W	PIR3	CCW8	Verified	O-glycosylated covalently-bound cell wall protein required for cell wall stability; expression is cell cycle regulated, peaking in M/G1 and also subject to regulation by the cell integrity pathway	1.4	2.4	-	cell wall	2.5	N/A	-		Hap4	163		-	Hap4_2	2		-	-	-
Other	YAL023C	PMT2	FUN25	Verified	Protein O-mannosyltransferase, transfers mannose residues from dolichyl phosphate-D-mannose to protein serine/threonine residues; acts in a complex with Pmt1p, can instead interact with Pmt5p in some conditions; target for new antifungals	0.2	0.5	6510	endoplasmic reticulum	2.7	14	7.1			164		-	-	-		-	-	-
Other	YDL039C	PRM7		Verified	Pheromone-regulated protein, predicted to have one transmembrane segment; promoter contains Gcn4p binding elements	0.7	2.3	-	integral to membrane	3.1	12	9.9			165		-	-	-		-	-	-
Other	YGL120C	PRP43	JA1	Verified	RNA helicase in the DEAH-box family, functions in both RNA polymerase I and polymerase II transcript metabolism, involved in release of the lariat-intron from the spliceosome	0.8	0.5	16900	spliceosome	2.9	11	10.1			166		-	-	-		-	-	-
Other	YLR204W	QRI5	COX24	Verified	Mitochondrial inner membrane protein, required for accumulation of spliced COX1 mRNA; may have an additional role in translation of COX1 mRNA	4.8	2.1	-	integral to mitochondrial inner membrane	1	24	1.6		Hap4	167		Hap4_1	Hap4_2	3		-	-	-
Other	YDL104C	QRI7		Uncharacterized	Putative metalloprotease, similar to O-sialoglycoprotein metallopeptidase from P. haemolytica; the authentic, non-tagged protein is detected in highly purified mitochondria in high-throughput studies	2.5	2.1	1400	mitochondrion	0.2	9	1		Hap4	168		Hap4_1	-	3		-	-	-
Other	YGR070W	ROM1	SKC1	Verified	GDP/GTP exchange protein (GEP) for Rho1p; mutations are synthetically lethal with mutations in rom2, which also encodes a GEP	0.2	0.4	-	intracellular	0.2	26	0.4		Hap4	169		-	Hap4_2	1		-	-	-
Other	YDL048C	STP4		Verified	Protein containing a Kruppel-type zinc-finger domain; has similarity to Stp1p, Stp2p, and Stp3p	3	2	623	nucleus; mitochondrion; cytoplasm	1.2	9	5.2			170		-	-	-		-	-	-
Other	YJL035C	TAD2		Verified	Subunit of tRNA-specific adenosine-34 deaminase, forms a heterodimer with Tad3p that converts adenosine to inosine at the wobble position of several tRNAs	2.1	0.5	830	nucleus; cytoplasm	0.4	46	0.4			171		-	-	-		-	-	-
Other	YLR327C	TMA10	RBF9	Verified	Protein of unknown function that associates with ribosomes	1.3	4.6	504	ribosome	0.8	N/A	-		Hap4 Mig1	172		-	Hap4_2	1		-	-	-		CCCC(G/A)(G/C)(T/C/A/G) - (A/T rich region)	1
Other	YER049W	TPA1		Verified	Protein of unknown function; interacts with Sup45p (eRF1), Sup35p (eRF3) and Pab1p; has a role in translation termination efficiency, mRNA poly(A) tail length and mRNA stability	6.9	0.5	8910	nucleus	3.6	12	10.9		Hap4	173		-	Hap4_2	2		-	-	-
Other	YOR187W	TUF1		Verified	Mitochondrial translation elongation factor Tu; comprises both GTPase and guanine nucleotide exchange factor activities, while these activities are found in separate proteins in S. pombe and humans	11.4	2.3	58500	mitochondrial matrix	7.2	13	20.3		Hap4	174		Hap4_1	Hap4_2	2		-	-	-
Other	YFL010C	WWM1		Verified	WW domain containing protein of unknown function; binds to Mca1p, a caspase-related protease that regulates H2O2-induced apoptosis; overexpression causes Gi phase growth arrest and clonal death that is suppressed by overexpression of MCA1	3.1	0.4	6020	nucleus	3.5	24	5.4			175		-	-	-		-	-	-
Other	YKL067W	YNK1	NDK1	Verified	Nucleoside diphosphate kinase, catalyzes the transfer of gamma phosphates from nucleoside triphosphates, usually ATP, to nucleoside diphosphates by a mechanism that involves formation of an autophosphorylated enzyme intermediate	3.3	3.1	7130	cytosol; mitochondrial intermembrane space	3.9	17	8.4			176		-	-	-		-	-	-
Other	YBR046C	ZTA1		Verified	Zeta-crystallin homolog, found in the cytoplasm and nucleus; has similarity to E. coli quinone oxidoreductase and to human zeta-crystallin, which has quinone oxidoreductase activity	2.1	2.6	-	nucleus; cytoplasm	0.8	18	1.5			177		-	-	-		-	-	-
Other	YAR068W	-		Uncharacterized	Fungal-specific protein of unknown function; induced in respiratory-deficient cells	0.7	0.4	-	-	0.4	N/A	-			178		-	-	-		-	-	-
Other	YEL020C	-		Uncharacterized	Hypothetical protein with low sequence identity to Pdc1p	2.3	2	-	cytoplasm	0.7	16	1.4			179		-	-	-		-	-	-
Other	YER067W	-		Uncharacterized	Putative protein of unknown function; green fluorescent protein (GFP)-fusion protein localizes to the cytoplasm and nucleus; YER067W is not an essential gene	2.3	4.1	8450	cytoplasm; nucleus	0.3	25	0.5		Hap4	180		-	Hap4_2	2		-	-	-
Other	YGR110W	-		Uncharacterized	Putative protein of unknown function; transcription is increased in response to genotoxic stress; plays a role in restricting Ty1 transposition	2.2	2.3	-	-	0.2	22	0.3		Hap4	181		Hap4_1	Hap4_2	2		-	-	-
Other	YHR151C	-		Uncharacterized	Putative protein of unknown function	7.4	0.5	-	-	0.3	15	0.8			182		-	-	-		-	-	-
Other	YMR034C	-		Uncharacterized	Putative transporter, member of the SLC10 carrier family; identified in a transposon mutagenesis screen as a gene involved in azole resistance; YMR034C is not an essential gene	0.7	2	-	-	0.2	13	0.6			183		-	-	-		-	-	-
Other	YOL098C	-		Uncharacterized	Putative metalloprotease	0.9	0.5	8120	cytoplasm	1.2	17	2.6			184		-	-	-		-	-	-
Other	YOL114C	-		Uncharacterized	Putative protein of unknown function with similarity to human ICT1 and prokaryotic factors that may function in translation termination; YOL114C is not an essential gene	0.3	2.1	-	-	0.1	27	0.2		Hap4	185		-	Hap4_2	4		-	-	-
Other	YOR019W	-		Verified	Protein of unknown function that may interact with ribosomes, based on co-purification experiments	0.1	2.1	-	-	0.1	21	0.3		Cat8	186		-	-	-		1	-	-
Other	YOR214C	-		Uncharacterized	Putative protein of unknown function; YOR214C is not an essential gene	0.3	0.5	-	cell wall	-	-	-			187		-	-	-		-	-	-
Other	YOR289W	-		Uncharacterized	Putative protein of unknown function; transcription induced by the unfolded protein response; green fluorescent protein (GFP)-fusion protein localizes to both the cytoplasm and the nucleus	2.1	2		cytoplasm; nucleus	0.3	19	0.7		Mig1	188		-	-	-		-	-	AGGCCCCC	CCCC(G/A)(G/C)A(T/C/A)		2
Other	YPR148C	-		Verified	Protein of unknown function that may interact with ribosomes, based on co-purification experiments; green fluorescent protein (GFP)-fusion protein localizes to the cytoplasm in a punctate pattern	2.6	2.1	Low signal	cytoplasm	2.5	16	5.8		Hap4	189		-	Hap4_2	3		-	-	-
Other	YPR157W	-		Uncharacterized	Putative protein of unknown function	9.6	2.4	-	-	-	-	-			190		-	-	-		-	-	-

## Sheet: Hap4
yORF	Gene	Strand	Oligo	Position	Match percentage	Hap4__1 or Hap4_2
YBL045C	COR1	-	[CCAAAC]	463	86.53	Hap4_1
YBL045C	COR1	-	[CCAATA]	535	88.07	Hap4_1
YBL045C	COR1	-	[CCAATG]	546	86.52	Hap4_1
YBL099W	ATP1	+	.CCAATC.	31	100	Hap4_1
YBL099W	ATP1	-	[CCAATG]	126	86.52	Hap4_1
YBL099W	ATP1	-	[CCAATT]	233	88.66	Hap4_1
YBL099W	ATP1	-	[ACAATC]	247	85.02	Hap4_1
YBL099W	ATP1	+	[CCAAAC]	321	86.53	Hap4_1
YBL099W	ATP1	-	[TCAATC]	427	86.86	Hap4_1
YBL099W	ATP1	-	.CCAATC.	601	100	Hap4_1
YBL099W	ATP1	+	[CCAATT]	679	88.66	Hap4_1
YBR039W	ATP3	+	[CCAATG]	306	86.52	Hap4_1
YBR039W	ATP3	-	[ACAATC]	671	85.02	Hap4_1
YBR039W	ATP3	-	[TCAATC]	688	86.86	Hap4_1
YBR185C	MBA1	-	[CCAATT]	344	88.66	Hap4_1
YBR185C	MBA1	-	.CCAATC.	349	100	Hap4_1
YBR185C	MBA1	-	[TCAATC]	354	86.86	Hap4_1
YBR185C	MBA1	+	.CCAATC.	394	100	Hap4_1
YBR185C	MBA1	+	[CCAATA]	454	88.07	Hap4_1
YBR185C	MBA1	-	[CAAATC]	677	87.6	Hap4_1
YBR230C	OM14	-	[CCAATG]	342	86.52	Hap4_1
YBR230C	OM14	-	[CAAATC]	417	87.6	Hap4_1
YBR230C	OM14	+	[CCAATT]	589	88.66	Hap4_1
YBR262C	AIM5	+	[CCAATT]	189	88.66	Hap4_1
YBR262C	AIM5	-	[CCAATA]	311	88.07	Hap4_1
YBR262C	AIM5	+	[TCAATC]	419	86.86	Hap4_1
YBR262C	AIM5	-	[CCAATG]	444	86.52	Hap4_1
YBR262C	AIM5	+	[ACAATC]	499	85.02	Hap4_1
YBR262C	AIM5	+	[CCAAAC]	513	86.53	Hap4_1
YBR262C	AIM5	-	[CAAATC]	632	87.6	Hap4_1
YCR005C	CIT2	-	[ACAATC]	149	85.02	Hap4_1
YCR005C	CIT2	+	[CCAATT]	397	88.66	Hap4_1
YCR005C	CIT2	-	[TCAATC]	636	86.86	Hap4_1
YCR005C	CIT2	-	[CAAATC]	656	87.6	Hap4_1
YDL004W	ATP16	+	[CCAATT]	63	88.66	Hap4_1
YDL004W	ATP16	-	[TCAATC]	132	86.86	Hap4_1
YDL004W	ATP16	-	[TCAATC]	139	86.86	Hap4_1
YDL004W	ATP16	+	.CCAATC.	337	100	Hap4_1
YDL004W	ATP16	+	[TCAATC]	456	86.86	Hap4_1
YDL004W	ATP16	-	[CCAATA]	515	88.07	Hap4_1
YDL004W	ATP16	-	[CCAATA]	680	88.07	Hap4_1
YDL004W	ATP16	-	[CCAATA]	688	88.07	Hap4_1
YDL104C	QRI7	-	[CCAATT]	9	88.66	Hap4_1
YDL104C	QRI7	-	[CCAATA]	121	88.07	Hap4_1
YDL104C	QRI7	-	[CCAATG]	320	86.52	Hap4_1
YDL181W	INH1	+	[CCAAAC]	51	86.53	Hap4_1
YDL181W	INH1	+	.CCAATC.	191	100	Hap4_1
YDL181W	INH1	+	.CCAATC.	269	100	Hap4_1
YDL181W	INH1	+	[ACAATC]	342	85.02	Hap4_1
YDR019C	GCV1	+	[CCAATT]	37	88.66	Hap4_1
YDR019C	GCV1	-	[CCAATT]	255	88.66	Hap4_1
YDR019C	GCV1	-	[CAAATC]	260	87.6	Hap4_1
YDR019C	GCV1	-	[CCAAAC]	265	86.53	Hap4_1
YDR041W	RSM10	-	[ACAATC]	660	85.02	Hap4_1
YDR041W	RSM10	-	[TCAATC]	643	86.86	Hap4_1
YDR041W	RSM10	+	[TCAATC]	368	86.86	Hap4_1
YDR041W	RSM10	-	.CCAATG.	209	86.52	Hap4_1
YDR041W	RSM10	+	[CCAATG]	203	86.52	Hap4_1
YDR046C	BAP3	-	[TGGATTGG]	246	86.02	Hap4_2
YDR116C	MRPL1	+	.CCAATC.	30	100	Hap4_1
YDR116C	MRPL1	-	[CCAATG]	81	86.52	Hap4_1
YDR116C	MRPL1	+	[TTGCTTGG]	612	88.63	Hap4_2
YDR116C	MRPL1	-	[TCAATC]	651	86.86	Hap4_1
YDR148C	KGD2	-	[CAAATC]	164	87.6	Hap4_1
YDR148C	KGD2	-	[CAAATC]	412	87.6	Hap4_1
YDR148C	KGD2	-	[CCAATA]	528	88.07	Hap4_1
YDR148C	KGD2	-	.CCAATC.	560	100	Hap4_1
YDR175C	RSM24	+	[CCAATG]	186	86.52	Hap4_1
YDR175C	RSM24	-	[CCAATA]	486	88.07	Hap4_1
YDR175C	RSM24	-	[CAAATC]	612	87.6	Hap4_1
YDR175C	RSM24	-	[CCAATA]	632	88.07	Hap4_1
YDR175C	RSM24	+	[CCAATA]	670	88.07	Hap4_1
YDR178W	SDH4	+	[CCAATG]	27	86.52	Hap4_1
YDR178W	SDH4	+	.CCAATC.	268	100	Hap4_1
YDR178W	SDH4	+	[CCAATG]	652	86.52	Hap4_1
YDR231C	COX20	-	[CCAATT]	42	88.66	Hap4_1
YDR231C	COX20	-	[CAAATC]	177	87.6	Hap4_1
YDR231C	COX20	-	[CCAATG]	365	86.52	Hap4_1
YDR231C	COX20	+	[CCAAAC]	498	86.53	Hap4_1
YDR231C	COX20	-	[CCAAAC]	665	86.53	Hap4_1
YDR296W	MHR1	+	[TCAATC]	15	86.86	Hap4_1
YDR296W	MHR1	-	[TTGAATGG]	512	88.96	Hap4_2
YDR296W	MHR1	+	[CCAAAC]	669	86.53	Hap4_1
YDR322C-A	TIM11	+	[CCAAAC]	159	86.53	Hap4_1
YDR322C-A	TIM11	-	.CCAATC.	325	100	Hap4_1
YDR322C-A	TIM11	+	[CCAATT]	340	88.66	Hap4_1
YDR322C-A	TIM11	-	[TCAATC]	416	86.86	Hap4_1
YDR322C-A	TIM11	+	.CCAATC.	480	100	Hap4_1
YDR329C	PEX3	-	[TTGACTGG]	131	86.19	Hap4_2
YDR329C	PEX3	+	.TTGATTTG.	187	92.26	Hap4_2
YDR329C	PEX3	-	[TTGAGTGG]	539	87.49	Hap4_2
YDR347W	MRP1	+	[TTGATTCG]	22	87.64	Hap4_2
YDR347W	MRP1	+	[TCAATC]	189	86.86	Hap4_1
YDR347W	MRP1	+	[ACAATC]	431	85.02	Hap4_1
YDR347W	MRP1	-	[CAAATC]	440	87.6	Hap4_1
YDR347W	MRP1	-	[ACAATC]	660	85.02	Hap4_1
YDR529C	QCR7	-	.CCAATC.	111	100	Hap4_1
YDR529C	QCR7	+	[CCAATT]	167	88.66	Hap4_1
YDR529C	QCR7	-	.CCAATC.	377	100	Hap4_1
YDR536W	STL1	+	[TTGGTTGG]	125	87.77	Hap4_2
YDR536W	STL1	+	[TTGATAGG]	233	86.41	Hap4_2
YDR536W	STL1	+	.TTCATTGG.	244	91.7	Hap4_2
YEL024W	RIP1	+	.CCAATC.	254	100	Hap4_1
YEL024W	RIP1	+	[CCAATG]	540	86.52	Hap4_1
YEL024W	RIP1	+	[TCAATC]	572	86.86	Hap4_1
YEL024W	RIP1	+	[CAAATC]	590	87.6	Hap4_1
YEL066W	HPA3	-	[TCGATTGG]	285	86.02	Hap4_2
YEL069C	HXT13	+	.TTGATTGT.	242	91.58	Hap4_2
YEL069C	HXT13	+	.TTCATTGG.	445	91.7	Hap4_2
YEL070W	DSF1	-	[TTAATTGG]	153	89.92	Hap4_2
YER049W	TPA1	+	[TTGCTTGG]	166	88.63	Hap4_2
YER049W	TPA1	-	.TTGTTTGG.	547	90.98	Hap4_2
YER067W	-	+	.TTGATTGT.	321	91.58	Hap4_2
YER067W	-	-	.TTCATTGG.	607	91.7	Hap4_2
YFL018C	LPD1	+	[CCAATT]	57	88.66	Hap4_1
YFL018C	LPD1	+	[ACAATC]	240	85.02	Hap4_1
YFL018C	LPD1	+	[CCAATG]	398	86.52	Hap4_1
YFL059W	SNZ3	-	.TTTATTGG.	263	92.44	Hap4_2
YFL059W	SNZ3	+	[TTGAATGG]	318	88.96	Hap4_2
YFR011C	AIM13	+	[TTGCTTGG]	64	88.63	Hap4_2
YFR011C	AIM13	+	[CCAATT]	99	88.66	Hap4_1
YFR011C	AIM13	-	[TCAATC]	202	86.86	Hap4_1
YFR011C	AIM13	+	[TTGATTAG]	256	88.8	Hap4_2
YFR011C	AIM13	-	[CCAATG]	311	86.52	Hap4_1
YFR011C	AIM13	-	[CAAATC]	596	87.6	Hap4_1
YFR011C	AIM13	+	[TTGGTTGG]	599	87.77	Hap4_2
YFR049W	YMR31	-	.CCAATC.	238	100	Hap4_1
YGL040C	HEM2	-	.CCAATC.	282	100	Hap4_1
YGL040C	HEM2	+	.CCAATC.	386	100	Hap4_1
YGL040C	HEM2	+	[CCAATT]	449	88.66	Hap4_1
YGL040C	HEM2	+	[CCAATA]	534	88.07	Hap4_1
YGL040C	HEM2	+	[CCAATT]	596	88.66	Hap4_1
YGL068W	#N/A	+	[CCAATA]	54	88.07	Hap4_1
YGL068W	#N/A	+	[CCAATG]	84	86.52	Hap4_1
YGL068W	#N/A	+	[CCAATG]	115	86.52	Hap4_1
YGL068W	#N/A	+	[CCAATA]	392	88.07	Hap4_1
YGL121C	GPG1	+	[TTGATGGG]	306	88.26	Hap4_2
YGL187C	COX4	+	.CCAATC.	59	100	Hap4_1
YGL187C	COX4	-	[TCAATC]	182	86.86	Hap4_1
YGL187C	COX4	+	[CAAATC]	435	87.6	Hap4_1
YGL187C	COX4	-	[CAAATC]	443	87.6	Hap4_1
YGL209W	MIG2	+	[TTGATAGG]	98	86.41	Hap4_2
YGR008C	STF2	+	[TCAATC]	53	86.86	Hap4_1
YGR008C	STF2	+	[CCAATT]	76	88.66	Hap4_1
YGR008C	STF2	-	[CAAATC]	111	87.6	Hap4_1
YGR008C	STF2	-	.CCAATC.	209	100	Hap4_1
YGR008C	STF2	-	[ACAATC]	243	85.02	Hap4_1
YGR070W	ROM1	-	[TTAATTGG]	150	89.92	Hap4_2
YGR110W	-	-	[TTGATTAG]	142	88.8	Hap4_2
YGR110W	-	-	[CCAATA]	354	88.07	Hap4_1
YGR165W	MRPS35	+	[CCAATG]	22	86.52	Hap4_1
YGR165W	MRPS35	+	[CCAAAC]	29	86.53	Hap4_1
YGR165W	MRPS35	+	[CAAATC]	83	87.6	Hap4_1
YGR165W	MRPS35	-	[ACAATC]	494	85.02	Hap4_1
YGR165W	MRPS35	-	[TTGAATGG]	612	88.96	Hap4_2
YGR165W	MRPS35	-	[CCAATT]	622	88.66	Hap4_1
YGR174C	CBP4	+	[CCAATA]	71	88.07	Hap4_1
YGR174C	CBP4	+	[CCAATT]	86	88.66	Hap4_1
YGR234W	YHB1	-	[TTGATTAG]	637	88.8	Hap4_2
YGR243W	FMP43	-	[CCAAAC]	100	86.53	Hap4_1
YGR243W	FMP43	-	.CCAATC.	139	100	Hap4_1
YGR243W	FMP43	+	.CCAATC.	201	100	Hap4_1
YGR243W	FMP43	-	[CCAAAC]	261	86.53	Hap4_1
YGR243W	FMP43	-	[CCAATT]	362	88.66	Hap4_1
YGR243W	FMP43	-	[CCAATA]	370	88.07	Hap4_1
YGR243W	FMP43	+	[ACAATC]	434	85.02	Hap4_1
YGR243W	FMP43	-	[CAAATC]	686	87.6	Hap4_1
YGR244C	LSC2	+	[CCAATA]	59	88.07	Hap4_1
YGR244C	LSC2	-	[ACAATC]	235	85.02	Hap4_1
YGR244C	LSC2	+	[TCAATC]	247	86.86	Hap4_1
YGR244C	LSC2	-	[TTGGTTGG]	411	87.77	Hap4_2
YGR244C	LSC2	-	[TTGAATGG]	558	88.96	Hap4_2
YGR244C	LSC2	-	[CCAAAC]	667	86.53	Hap4_1
YHL032C	GUT1	+	[TTGATCGG]	144	85.56	Hap4_2
YHL032C	GUT1	-	[CCAAAC]	162	86.53	Hap4_1
YHL032C	GUT1	+	[CCAATT]	421	88.66	Hap4_1
YHL032C	GUT1	+	[CCAATA]	555	88.07	Hap4_1
YHL032C	GUT1	-	[TCAATC]	606	86.86	Hap4_1
YHR001W-A	QCR10	+	[TCAATC]	162	86.86	Hap4_1
YHR001W-A	QCR10	+	[CCAATT]	302	88.66	Hap4_1
YHR001W-A	QCR10	+	[ACAATC]	472	85.02	Hap4_1
YHR038W	RRF1	-	[CCAAAC]	1	86.53	Hap4_1
YHR038W	RRF1	+	[CCAAAC]	47	86.53	Hap4_1
YHR038W	RRF1	-	[CAAATC]	63	87.6	Hap4_1
YHR038W	RRF1	+	[TCAATC]	572	86.86	Hap4_1
YHR051W	COX6	+	.CCAATC.	161	100	Hap4_1
YHR051W	COX6	+	.CCAATC.	215	100	Hap4_1
YHR051W	COX6	-	[CCAATT]	285	88.66	Hap4_1
YHR051W	COX6	-	[TCAATC]	583	86.86	Hap4_1
YHR051W	COX6	-	[CAAATC]	693	87.6	Hap4_1
YHR196W	UTP9	-	[TTGCTTGG]	560	88.63	Hap4_2
YIL098C	FMC1	+	[CCAATT]	115	88.66	Hap4_1
YIL098C	FMC1	+	[TTGCTTGG]	128	88.63	Hap4_2
YIL098C	FMC1	+	[CCAAAC]	480	86.53	Hap4_1
YIL098C	FMC1	+	[CAAATC]	523	87.6	Hap4_1
YIL098C	FMC1	+	[CAAATC]	659	87.6	Hap4_1
YIL125W	KGD1	-	.CCAATC.	182	100	Hap4_1
YIL125W	KGD1	-	[CCAATG]	249	86.52	Hap4_1
YIL136W	OM45	-	[CCAATT]	115	88.66	Hap4_1
YIL136W	OM45	-	[CCAATA]	123	88.07	Hap4_1
YIL136W	OM45	-	[CAAATC]	268	87.6	Hap4_1
YIL136W	OM45	+	[CCAATA]	280	88.07	Hap4_1
YIL136W	OM45	-	.CCAATC.	456	100	Hap4_1
YIL136W	OM45	-	[CCAATG]	532	86.52	Hap4_1
YIL155C	GUT2	-	[CCAATA]	468	88.07	Hap4_1
YIR029W	DAL2	+	[CCAATT]	79	88.66	Hap4_1
YIR029W	DAL2	+	[CCAAAC]	250	86.53	Hap4_1
YIR029W	DAL2	-	[TTGATCGG]	455	85.56	Hap4_2
YIR029W	DAL2	-	[CCAAAC]	514	86.53	Hap4_1
YIR029W	DAL2	-	[CAAATC]	679	87.6	Hap4_1
YJL014W	CCT3	-	[TTGAGTGG]	398	87.49	Hap4_2
YJL200C	ACO2	-	[CCAATA]	144	88.07	Hap4_1
YJL200C	ACO2	+	[CAAATC]	274	87.6	Hap4_1
YJL200C	ACO2	+	.CCAATC.	493	100	Hap4_1
YJL200C	ACO2	-	[CAAATC]	500	87.6	Hap4_1
YJR080C	AIM24	+	[CCAAAC]	169	86.53	Hap4_1
YJR080C	AIM24	+	[CCAATA]	263	88.07	Hap4_1
YJR080C	AIM24	+	[CCAATA]	374	88.07	Hap4_1
YJR080C	AIM24	+	[TCAATC]	443	86.86	Hap4_1
YJR080C	AIM24	-	.CCAATC.	512	100	Hap4_1
YJR094W-A	RPL43B	-	[TCAATC]	292	86.86	Hap4_1
YJR094W-A	RPL43B	-	[CCAATT]	521	88.66	Hap4_1
YJR094W-A	RPL43B	-	[CCAATA]	544	88.07	Hap4_1
YJR094W-A	RPL43B	-	[CAAATC]	571	87.6	Hap4_1
YJR095W	SFC1	+	[TTGATGGG]	55	88.26	Hap4_2
YJR095W	SFC1	+	.CCAATC.	161	100	Hap4_1
YJR095W	SFC1	+	[TCAATC]	535	86.86	Hap4_1
YJR118C	ILM1	-	[TTGAATGG]	269	88.96	Hap4_2
YKL016C	ATP7	+	[TTGAGTGG]	115	87.49	Hap4_2
YKL016C	ATP7	-	[TTGACTGG]	163	86.19	Hap4_2
YKL016C	ATP7	-	[CAAATC]	185	87.6	Hap4_1
YKL016C	ATP7	-	[ACAATC]	269	85.02	Hap4_1
YKL016C	ATP7	-	[CCAATT]	373	88.66	Hap4_1
YKL016C	ATP7	+	.CCAATC.	417	100	Hap4_1
YKL016C	ATP7	+	[CAAATC]	422	87.6	Hap4_1
YKL016C	ATP7	-	[TCAATC]	523	86.86	Hap4_1
YKL016C	ATP7	-	[CCAATA]	583	88.07	Hap4_1
YKL085W	MDH1	+	[CAAATC]	1	87.6	Hap4_1
YKL085W	MDH1	-	[CCAATG]	253	86.52	Hap4_1
YKL085W	MDH1	+	[TCAATC]	260	86.86	Hap4_1
YKL085W	MDH1	-	[CCAATG]	371	86.52	Hap4_1
YKL085W	MDH1	-	[CCAATA]	584	88.07	Hap4_1
YKL085W	MDH1	-	[CAAATC]	678	87.6	Hap4_1
YKL087C	CYT2	+	.TTGATTGC.	88	90.17	Hap4_2
YKL139W	CTK1	+	.TTGATTGC.	270	90.17	Hap4_2
YKL141W	SDH3	-	[TCAATC]	259	86.86	Hap4_1
YKL141W	SDH3	-	.CCAATC.	353	100	Hap4_1
YKL141W	SDH3	-	[CCAAAC]	392	86.53	Hap4_1
YKL141W	SDH3	-	[TTGGTTGG]	458	87.77	Hap4_2
YKL141W	SDH3	+	.CCAATC.	472	100	Hap4_1
YKL148C	SDH1	-	[CCAAAC]	113	86.53	Hap4_1
YKL148C	SDH1	-	[CCAATT]	231	88.66	Hap4_1
YKL148C	SDH1	+	[CCAATA]	452	88.07	Hap4_1
YKL148C	SDH1	-	.CCAATC.	513	100	Hap4_1
YKL150W	MCR1	+	[CCAAAC]	265	86.53	Hap4_1
YKL150W	MCR1	-	.CCAATC.	335	100	Hap4_1
YKL150W	MCR1	+	[CCAAAC]	445	86.53	Hap4_1
YKL150W	MCR1	+	[CCAATA]	669	88.07	Hap4_1
YKL156W	RPS27A	-	[CCAAAC]	19	86.53	Hap4_1
YKL156W	RPS27A	+	[TCAATC]	26	86.86	Hap4_1
YKL156W	RPS27A	+	[CCAATA]	516	88.07	Hap4_1
YKL163W	PIR3	-	.TTGATTTG.	342	92.26	Hap4_2
YKL163W	PIR3	+	.TTGATTTG.	385	92.26	Hap4_2
YKL138C	MRPL31	-	[TTGAGTGG]	364	87.49	Hap4_2
YKL138C	MRPL31	+	.CCAAAC.	315	86.53	Hap4_1
YKL138C	MRPL31	-	[TTGAATGG]	193	88.96	Hap4_2
YKL217W	JEN1	+	[CCAATT]	11	88.66	Hap4_1
YKL217W	JEN1	+	[ACAATC]	692	85.02	Hap4_1
YLL009C	COX17	-	[CCAATG]	199	86.52	Hap4_1
YLL009C	COX17	-	[ACAATC]	213	85.02	Hap4_1
YLL009C	COX17	-	[ACAATC]	229	85.02	Hap4_1
YLL009C	COX17	-	[CAAATC]	369	87.6	Hap4_1
YLL009C	COX17	-	[CCAATT]	474	88.66	Hap4_1
YLL009C	COX17	+	[ACAATC]	561	85.02	Hap4_1
YLL009C	COX17	+	[CCAATT]	588	88.66	Hap4_1
YLL041C	SDH2	+	[TCAATC]	102	86.86	Hap4_1
YLL041C	SDH2	+	[CCAAAC]	162	86.53	Hap4_1
YLL041C	SDH2	+	[TCAATC]	259	86.86	Hap4_1
YLL041C	SDH2	-	[CCAATT]	350	88.66	Hap4_1
YLL041C	SDH2	+	[CCAATG]	357	86.52	Hap4_1
YLL041C	SDH2	-	[TCAATC]	427	86.86	Hap4_1
YLL041C	SDH2	-	[TCAATC]	587	86.86	Hap4_1
YLL041C	SDH2	+	[CCAATG]	624	86.52	Hap4_1
YLL053C	AQY2	+	[CCAAAC]	65	86.53	Hap4_1
YLL053C	AQY2	+	[CCAAAC]	234	86.53	Hap4_1
YLL058W	-	-	[TTGAGTGG]	50	87.49	Hap4_2
YLL061W	MMP1	+	.TTGATTGG.	139	100	Hap4_2
YLR038C	COX12	-	[CCAAAC]	131	86.53	Hap4_1
YLR038C	COX12	-	.CCAATC.	401	100	Hap4_1
YLR038C	COX12	+	[CCAATT]	484	88.66	Hap4_1
YLR038C	COX12	-	[CCAATT]	531	88.66	Hap4_1
YLR038C	COX12	-	[CCAATT]	566	88.66	Hap4_1
YLR109W	AHP1	+	[TTGAATGG]	610	88.96	Hap4_2
YLR142W	PUT1	+	.TTGATTGG.	175	100	Hap4_2
YLR142W	PUT1	-	.CCAATC.	177	100	Hap4_1
YLR142W	PUT1	+	[CCAATG]	643	86.52	Hap4_1
YLR142W	PUT1	+	[TCAATC]	681	86.86	Hap4_1
YLR168C	AIM30	+	.CCAATC.	364	100	Hap4_1
YLR174W	IDP2	-	[CCAATG]	99	86.52	Hap4_1
YLR174W	IDP2	+	[CAAATC]	251	87.6	Hap4_1
YLR174W	IDP2	-	[CCAATA]	334	88.07	Hap4_1
YLR174W	IDP2	-	[CCAATT]	349	88.66	Hap4_1
YLR174W	IDP2	-	[CAAATC]	612	87.6	Hap4_1
YLR204W	QRI5	+	.CCAATC.	53	100	Hap4_1
YLR204W	QRI5	-	[CCAAAC]	97	86.53	Hap4_1
YLR204W	QRI5	+	[CCAAAC]	213	86.53	Hap4_1
YLR205C	HMX1	-	[ACAATC]	178	85.02	Hap4_1
YLR205C	HMX1	+	[CCAATG]	491	86.52	Hap4_1
YLR205C	HMX1	+	[TCAATC]	586	86.86	Hap4_1
YLR304C	ACO1	-	.CCAATC.	403	100	Hap4_1
YLR304C	ACO1	-	.CCAATC.	486	100	Hap4_1
YLR304C	ACO1	+	[ACAATC]	622	85.02	Hap4_1
YLR327C	TMA10	-	[TGGATTGG]	461	86.02	Hap4_2
YML030W	AIM31	-	[ACAATC]	108	85.02	Hap4_1
YML030W	AIM31	-	[CCAATT]	283	88.66	Hap4_1
YML030W	AIM31	-	[TTGATTCG]	366	87.64	Hap4_2
YML030W	AIM31	-	[CAAATC]	540	87.6	Hap4_1
YML030W	AIM31	-	[CCAATG]	595	86.52	Hap4_1
YML030W	AIM31	-	[CCAATG]	605	86.52	Hap4_1
YML042W	CAT2	+	[CCAATT]	17	88.66	Hap4_1
YML042W	CAT2	-	[CCAATT]	281	88.66	Hap4_1
YML042W	CAT2	-	[CCAATA]	358	88.07	Hap4_1
YML042W	CAT2	+	[CCAATT]	605	88.66	Hap4_1
YML042W	CAT2	-	[CCAATA]	639	88.07	Hap4_1
YML042W	CAT2	+	[CCAATT]	682	88.66	Hap4_1
YML054C	CYB2	-	[ACAATC]	115	85.02	Hap4_1
YML054C	CYB2	+	[TCAATC]	123	86.86	Hap4_1
YML054C	CYB2	-	[CCAATA]	329	88.07	Hap4_1
YML054C	CYB2	-	[CCAATA]	384	88.07	Hap4_1
YML054C	CYB2	+	[TTGAGTGG]	608	87.49	Hap4_2
YML060W	OGG1	-	[CCAAAC]	57	86.53	Hap4_1
YML060W	OGG1	-	[TCAATC]	171	86.86	Hap4_1
YML060W	OGG1	+	.CCAATC.	572	100	Hap4_1
YML060W	OGG1	-	[CAAATC]	587	87.6	Hap4_1
YML078W	CPR3	+	[CCAATT]	16	88.66	Hap4_1
YML078W	CPR3	-	[CCAATT]	18	88.66	Hap4_1
YML078W	CPR3	+	[CCAAAC]	202	86.53	Hap4_1
YML078W	CPR3	+	[TTGATTAG]	229	88.8	Hap4_2
YML078W	CPR3	+	[CCAATA]	381	88.07	Hap4_1
YML078W	CPR3	+	[CCAATT]	541	88.66	Hap4_1
YML087C	AIM33	+	.CCAATC.	17	100	Hap4_1
YML087C	AIM33	-	[CAAATC]	159	87.6	Hap4_1
YML087C	AIM33	+	.CCAATC.	394	100	Hap4_1
YML087C	AIM33	+	[TTGATAGG]	505	86.41	Hap4_2
YML120C	NDI1	-	[CCAAAC]	37	86.53	Hap4_1
YML120C	NDI1	-	[CCAATT]	281	88.66	Hap4_1
YML120C	NDI1	-	.CCAATC.	423	100	Hap4_1
YMR056C	AAC1	+	[CCAATA]	332	88.07	Hap4_1
YMR056C	AAC1	+	[CCAATT]	558	88.66	Hap4_1
YMR267W	PPA2	-	[CCAATA]	357	88.07	Hap4_1
YMR267W	PPA2	-	[CCAATT]	433	88.66	Hap4_1
YMR267W	PPA2	+	[TTGATTCG]	444	87.64	Hap4_2
YMR267W	PPA2	-	[TTGAATGG]	607	88.96	Hap4_2
YNL037C	IDH1	-	[ACAATC]	264	85.02	Hap4_1
YNL037C	IDH1	+	[TCAATC]	322	86.86	Hap4_1
YNL037C	IDH1	+	[TCAATC]	326	86.86	Hap4_1
YNL037C	IDH1	+	[CCAATG]	341	86.52	Hap4_1
YNL037C	IDH1	-	[ACAATC]	647	85.02	Hap4_1
YNL052W	COX5A	+	[TTGACTGG]	38	86.19	Hap4_2
YNL052W	COX5A	-	[TTGATTCG]	142	87.64	Hap4_2
YNL052W	COX5A	+	[CCAATA]	331	88.07	Hap4_1
YNL052W	COX5A	-	.CCAATC.	355	100	Hap4_1
YNL052W	COX5A	+	[ACAATC]	407	85.02	Hap4_1
YNL052W	COX5A	-	.TTGATTGT.	407	91.58	Hap4_2
YNL052W	COX5A	+	[CCAAAC]	468	86.53	Hap4_1
YNL055C	POR1	-	[CCAATG]	90	86.52	Hap4_1
YNL055C	POR1	-	.CCAATC.	379	100	Hap4_1
YNL055C	POR1	-	[TCAATC]	650	86.86	Hap4_1
YNL100W	AIM37	+	.CCAATC.	330	100	Hap4_1
YNL100W	AIM37	+	[CCAATA]	484	88.07	Hap4_1
YNL100W	AIM37	-	[TTGACTGG]	676	86.19	Hap4_2
YNL117W	MLS1	-	[CCAATG]	2	86.52	Hap4_1
YNL117W	MLS1	+	[TCAATC]	153	86.86	Hap4_1
YNL117W	MLS1	-	[CCAATT]	267	88.66	Hap4_1
YNL117W	MLS1	-	[CCAAAC]	514	86.53	Hap4_1
YNL117W	MLS1	-	[CCAATA]	661	88.07	Hap4_1
YNL160W	YGP1	-	[TCGATTGG]	561	86.02	Hap4_2
YNL333W	SNZ2	-	.TTTATTGG.	263	92.44	Hap4_2
YNL333W	SNZ2	+	[TTGAATGG]	318	88.96	Hap4_2
YNR001C	CIT1	+	[CAAATC]	54	87.6	Hap4_1
YNR001C	CIT1	+	[CCAATA]	490	88.07	Hap4_1
YNR002C	ATO2	+	[CAAATC]	4	87.6	Hap4_1
YNR002C	ATO2	-	[TCAATC]	221	86.86	Hap4_1
YNR002C	ATO2	-	[ACAATC]	228	85.02	Hap4_1
YNR002C	ATO2	-	[TCAATC]	238	86.86	Hap4_1
YNR002C	ATO2	-	[CCAATT]	555	88.66	Hap4_1
YNR002C	ATO2	-	.CCAATC.	585	100	Hap4_1
YNR018W	AIM38	+	[CCAATT]	83	88.66	Hap4_1
YNR018W	AIM38	+	[CCAAAC]	314	86.53	Hap4_1
YNR018W	AIM38	-	[CAAATC]	580	87.6	Hap4_1
YOL071W	EMI5	-	[CCAATA]	88	88.07	Hap4_1
YOL071W	EMI5	-	[ACAATC]	265	85.02	Hap4_1
YOL071W	EMI5	-	[CCAATG]	682	86.52	Hap4_1
YOL077W-A	ATP19	-	[CCAATG]	54	86.52	Hap4_1
YOL077W-A	ATP19	-	.CCAATC.	366	100	Hap4_1
YOL077W-A	ATP19	-	[CCAATG]	554	86.52	Hap4_1
YOL077W-A	ATP19	-	[CCAATA]	580	88.07	Hap4_1
YOL077W-A	ATP19	+	[CAAATC]	592	87.6	Hap4_1
YOL114C	-	-	[TTGATTAG]	86	88.8	Hap4_2
YOL114C	-	-	[TTGATGGG]	185	88.26	Hap4_2
YOL114C	-	+	.TTGATTTG.	355	92.26	Hap4_2
YOL114C	-	-	[TTGATTAG]	446	88.8	Hap4_2
YOL126C	MDH2	+	[CAAATC]	309	87.6	Hap4_1
YOL126C	MDH2	-	[CCAATA]	394	88.07	Hap4_1
YOL126C	MDH2	-	[TTGCTTGG]	633	88.63	Hap4_2
YOL152W	FRE7	-	.TTCATTGG.	27	91.7	Hap4_2
YOL158C	ENB1	-	[TTGAGTGG]	313	87.49	Hap4_2
YOR020C	HSP10	-	[CCAATT]	411	88.66	Hap4_1
YOR020C	HSP10	+	[CCAATA]	489	88.07	Hap4_1
YOR065W	CYT1	-	[CAAATC]	26	87.6	Hap4_1
YOR065W	CYT1	+	[TTGGTTGG]	29	87.77	Hap4_2
YOR065W	CYT1	+	[ACAATC]	196	85.02	Hap4_1
YOR065W	CYT1	+	[TTGATTAG]	391	88.8	Hap4_2
YOR065W	CYT1	+	[CAAATC]	508	87.6	Hap4_1
YOR100C	CRC1	+	[CAAATC]	28	87.6	Hap4_1
YOR100C	CRC1	-	[CAAATC]	89	87.6	Hap4_1
YOR187W	TUF1	-	.CCAATC.	237	100	Hap4_1
YOR187W	TUF1	+	[CCAAAC]	634	86.53	Hap4_1
YOR226C	ISU2	-	[CCAAAC]	567	86.53	Hap4_1
YOR226C	ISU2	-	[TCAATC]	669	86.86	Hap4_1
YOR348C	PUT4	+	[TTGATAGG]	617	86.41	Hap4_2
YPL052W	OAZ1	-	[TTGATGGG]	307	88.26	Hap4_2
YPL052W	OAZ1	-	[TTGCTTGG]	643	88.63	Hap4_2
YPL061W	ALD6	-	[CCAAAC]	390	86.53	Hap4_1
YPL061W	ALD6	-	[TTGACTGG]	531	86.19	Hap4_2
YPL078C	ATP4	+	.CCAATC.	107	100	Hap4_1
YPL078C	ATP4	+	[CCAAAC]	335	86.53	Hap4_1
YPL078C	ATP4	-	.CCAATC.	385	100	Hap4_1
YPL078C	ATP4	+	[CCAATG]	416	86.52	Hap4_1
YPL134C	ODC1	+	[ACAATC]	1	85.02	Hap4_1
YPL134C	ODC1	+	[CCAATG]	105	86.52	Hap4_1
YPL134C	ODC1	+	[CCAATA]	120	88.07	Hap4_1
YPL134C	ODC1	+	[CAAATC]	334	87.6	Hap4_1
YPL134C	ODC1	-	[CAAATC]	418	87.6	Hap4_1
YPL134C	ODC1	+	[CCAATT]	558	88.66	Hap4_1
YPL134C	ODC1	-	[CCAATT]	619	88.66	Hap4_1
YPL262W	FUM1	-	[CCAATA]	144	88.07	Hap4_1
YPL262W	FUM1	-	.CCAATC.	221	100	Hap4_1
YPL262W	FUM1	+	[ACAATC]	495	85.02	Hap4_1
YPL262W	FUM1	+	[CCAATT]	514	88.66	Hap4_1
YPL262W	FUM1	+	[CCAAAC]	644	86.53	Hap4_1
YPL262W	FUM1	-	.CCAATC.	674	100	Hap4_1
YPL271W	ATP15	-	[CCAATT]	253	88.66	Hap4_1
YPL271W	ATP15	+	[CCAATG]	368	86.52	Hap4_1
YPL271W	ATP15	+	[CCAATA]	638	88.07	Hap4_1
YPL271W	ATP15	+	[CCAATA]	675	88.07	Hap4_1
YPR020W	ATP20	+	[CAAATC]	45	87.6	Hap4_1
YPR020W	ATP20	+	[ACAATC]	194	85.02	Hap4_1
YPR020W	ATP20	-	[TCAATC]	301	86.86	Hap4_1
YPR020W	ATP20	-	.CCAATC.	331	100	Hap4_1
YPR020W	ATP20	+	[CAAATC]	443	87.6	Hap4_1
YPR020W	ATP20	-	[TTGATTAG]	487	88.8	Hap4_2
YPR020W	ATP20	+	[CAAATC]	547	87.6	Hap4_1
YPR020W	ATP20	+	[CAAATC]	653	87.6	Hap4_1
YPR148C	-	+	.TTGATTGA.	56	92.34	Hap4_2
YPR148C	-	-	.TTGATTGG.	557	100	Hap4_2
YPR148C	-	+	.TTGATTTG.	645	92.26	Hap4_2
YPR151C	SUE1	+	[TTGCTTGG]	79	88.63	Hap4_2
YPR151C	SUE1	+	.CCAATC.	439	100	Hap4_1
YPR193C	HPA2	+	[TTGATAGG]	112	86.41	Hap4_2
YPR193C	HPA2	-	.TTTATTGG.	366	92.44	Hap4_2
YPR193C	HPA2	-	.TTGATTTG.	376	92.26	Hap4_2

## Sheet: Cat8
												Predicted CCxxxxxxCCG sites, related to Cat8 sites, commonly-occurring throughout the genome.
yORF	Gene	Strand	Oligo	Position	Match percentage		yORF (HXT1,4,6 datapoints removed)	Gene	Sites identified in Table 3 genes - positions are given in brackets and are upstream of the initation codon (Roth et al., 2004, Curr Genetics, 45: 121-218). (a) Distantly related to CSRE; (b) Postition is in the coding region of the 5' adjacent ORF; (c) Consensus sequence as defined by Caspary et al., 1997, Mol Gen Genet, 255: 619-627.	Predicted sites - this study	Number of Cat8 sites	Site 1	Site 2	Site 3	Site 4	Number of predicted sites
YBR230C	OM14	+	.GCCGCTGGCCCG.	158	100		YAL038W	CDC19			-	-	-	-	-	-
YFR053C	HXK1	-	[GCCCCTGGCCAG]	591	87.44		YCL040W	GLK1			-	-	-	-	-	-
YGL187C	COX4	+	[GCCGCTGCACCG]	836	89.72		YFR053C	HXK1		[GCCCCTGGCCAG] (-591/-579)	1	-287/-277 CCTTAGGACCG	-	-	-	1
YIL136W	OM45	+	.GCCGGTGGCCCG.	185	92.8		YLR044C	PDC1			-	-	-	-	-	-
YLR174W	IDP2	+	[GCCGGTGGTCCG]	304	85.62		YLR134W	PDC5			-	-1497/-1487 CCAACAAGCCG	-	-	-	1
YOR019W	-	+	[GCCGCTCGCCCC]	282	86.78		YOR347C	PYK2			-	-1412/-1402 CCAGCGATCCG	-	-	-	1
YPL134C	ODC1	-	.GCCGCTGGCCCG.	304	100		YLR377C	FBP1	*CCATCCGTCCG (b,c) (-494/-504)		1	-504/-494 CCATCCGTCCG	-440/-430 CCGCACGACCG	-	-	2
							YKR097W	PCK1	*CCATTCACCCG (c) (-550/-560)		1	-937/-927 CCAGCGAACCG	-560/-550 CCATTCACCCG	-481/-471 CCTTTCATCCG	-362/-352 CCCTTTATCCG	4
							YPL061W	ALD6	CCcTCacCCCG (-246/-256) (a,c)		1	-	-	-	-	-
							YAL060W	BDH1			-	-	-	-	-	-
							YAL061W	BDH2			-	-	-	-	-	-
							YML054C	CYB2			-	-	-	-	-	-
							YEL071W	DLD3			-	-	-	-	-	-
							YHL032C	GUT1			-	-	-	-	-	-
							YIL155C	GUT2			-	-	-	-	-	-
							YIL162W	SUC2			-	-	-	-	-	-
							YGL157W	-			-	-	-	-	-	-
							YLR304C	ACO1			-	-848/-838 CCGCCCGTCCG	-356/-346 CCGCGGGGCCG	-	-	2
							YJL200C	ACO2			-	-	-	-	-	-
							YNR001C	CIT1			-	-857/-847 CCACACGCCCG	-	-	-	1
							YPL262W	FUM1			-	-336/-326 CCCCTGAGCCG		-	-	2
							YNL037C	IDH1			-	-499/-489 CCATCACCCCG	-	-	-	1
							YIL125W	KGD1			-	-	-	-	-	-
							YDR148C	KGD2			-	-416/-406 CCAGCCACCCG	-	-	-	1
							YFL018C	LPD1			-	-	-	-	-	-
							YGR244C	LSC2			-	-	-	-	-	-
							YKL085W	MDH1			-	-	-	-	-	-
							YKL148C	SDH1			-	-	-	-	-	-
							YLL041C	SDH2			-	-	-	-	-	-
							YKL141W	SDH3			-	-	-	-	-	-
							YDR178W	SDH4			-	-	-	-	-	-
							YCR005C	CIT2	CCATTGATCCG (-857/-867) (c)		1	-867/-857 CCATTGATCCG	-	-	-	1
							YIR029W	DAL2			-	-	-	-	-	-
							YLR174W	IDP2	*CCGgTGGTCCG (-303/-293) (a)	[GCCGGTGGTCCG] (-304/-292)	1	-303/-293 CCGGTGGTCCG	-	-	-	1
							YOL126C	MDH2	CCATTCGGCCG (-239/-229)		1	-295/-285 CCATTTGGCCG	-262/-252 CCTTTAATCCG	-239/-229 CCATTCGGCCG	-	3
							YNL117W	MLS1	*CCATTGGGCCG (-500/-490) *CCATTGAGCCG (c) (-521/-531)		2	-531/-521 CCATTGAGCCG	-500/-490 CCATTGGGCCG	-450/-440 CCGGCGAGCCG	-	3
							YBL099W	ATP1			-	-	-	-	-	-
							YBR039W	ATP3			-	-	-	-	-	-
							YPL078C	ATP4			-	-	-	-	-	-
							YKL016C	ATP7			-	-950/-940 CCAGCGCTCCG	-	-	-	1
							YPL271W	ATP15			-	-	-	-	-	-
							YDL004W	ATP16			-	-	-	-	-	-
							YOL077W-A	ATP19			-	-	-	-	-	-
							YPR020W	ATP20			-	-	-	-	-	-
							YGR174C	CBP4			-	-	-	-	-	-
							YBL045C	COR1			-	-	-	-	-	-
							YGL187C	COX4		[GCCGCTGCACCG] (-836/-824)	1	-835/-825 CCGCTGCACCG	-	-	-	1
							YNL052W	COX5A			-	-	-	-	-	-
							YHR051W	COX6			-	-	-	-	-	-
							YLR038C	COX12			-	-	-	-	-	-
							YLL009C	COX17			-	-	-	-	-	-
							YDR231C	COX20			-	-1325/-1315 CCACTGAACCG	-	-	-	1
							YOR065W	CYT1			-	-	-	-	-	-
							YKL087C	CYT2			-	-	-	-	-	-
							YIL098C	FMC1			-	-	-	-	-	-
							YGL040C	HEM2			-	-	-	-	-	-
							YLR205C	HMX1			-	-	-	-	-	-
							YOR020C	HSP10			-	-744/-734 CCCTTAAACCG	-	-	-	1
							YDL181W	INH1			-	-	-	-	-	-
							YBR185C	MBA1			-	-	-	-	-	-
							YML120C	NDI1			-	-1062/-1052 CCATTATACCG	-882/-872 CCAGCCCACCG	-	-	2
							YMR267W	PPA2			-	-1155/-1145 CCATGAAACCG	-822/-812 CCATGGAGCCG	-	-	2
							YDR529C	QCR7			-	-	-	-	-	-
							YHR001W-A	QCR10			-	-	-	-	-	-
							YEL024W	RIP1			-	-1166/-1156 CAATTCGGCCT	-850/-840 CCAGAGAGCCG	-737/-727 CCGTCTATCCC	-	3
							YGR008C	STF2			-	-	-	-	-	-
							YPR151C	SUE1			-	-442/-432 CCATCAAGCCG	-	-	-	1
							YDR322C-A	TIM11			-	-	-	-	-	-
							YLR109W	AHP1			-	-	-	-	-	-
							YML060W	OGG1			-	-565/-555 CCAATCATCCG	-	-	-	1
							YGR209C	TRX2			-	-576/-566 CCGTAGATCCG	-161/-151 CCAGCCAGCCG	-	-	2
							YGR234W	YHB1			-	-	-	-	-	-
							YLL052C	AQY2			-	-	-	-	-	-
							YML116W	ATR1			-	-1088/-1078 CCAGTCCACCG	-	-	-	1
							YDR046C	BAP3			-	-	-	-	-	-
							YLR411W	CTR3			-	-	-	-	-	-
							YOL158C	ENB1			-	-	-	-	-	-
							YDR508C	GNP1			-	-	-	-	-	-
							YEL069C	HXT13			-	-	-	-	-	-
							YDL245C	HXT15			-	-	-	-	-	-
							YJR158W	HXT16			-	-	-	-	-	-
							YBR298C	MAL31			-	-	-	-	-	-
							YGR121C	MEP1			-		-	-	-	1
							YOR348C	PUT4	CCGggCtGCCG (a,c) (-570/-580)		1	-1139/-1129 CCATACTACCG	-580/-570 CCGGCAGCCCG	-	-	2
							YDR536W	STL1	CCGTaCGTCCG (a,b,c) (-689/-699)		1	-699/-689 CCGTACGTCCG	-	-	-	1
							YNL160W	YGP1			-	-	-	-	-	-
							YGL255W	ZRT1			-	-	-	-	-	-
							YMR056C	AAC1			-	-	-	-	-	-
							YNR002C	ATO2			-	-	-	-	-	1
							YML042W	CAT2	CCtTTCGCCCG (a,c) (-271/-281)		1	-281/-271 CCTTTCGCCCG		-	-	1
							YOR100C	CRC1	CCAgTCATCCG (a) (-258/-248)		1	-258/-248 CCAGTCATCCG		-	-	1
							YKL217W	JEN1	*CCAcTaGACCG (a) (-646/-636) *CCATTCcCCCG (a,c) (-1307/-1317)		2	-1317/-1307 CCATTCCCCCG	-646/-636 CCACTAGACCG	-	-	-
							YPL134C	ODC1		.GCCGCTGGCCCG. (-304/-282)	1	-825/-815 CCATTAGACCG	-303/-293 CCGCTGGCCCG	-	-	2
							YNL055C	POR1			-	-	-	-	-	-
							YJR095W	SFC1	*CCATTCAACCG (c) (-608/-618)		1	-679/-669 CCATTAAACCG	-618/-608 CCATTCAACCG	-578/-568 CCATTTCTCCG	-491/-481 CCGGTAAACCG	4
							YKL139W	CTK1			-	-	-	-	-	-
							YDR516C	EMI2			-	-	-	-	-	-
							YOL071W	EMI5			-	-	-	-	-	-
							YPR193C	HPA2			-	-	-	-	-	-
							YEL066W	HPA3			-	-145/-135 CCAATTGACCG	-	-	-	1
							YGL209W	MIG2			-	-	-	-	-	-
							YER028C	MIG3			-	-	-	-	-	-
							YNL333W	SNZ2			-	-	-	-	-	-
							YFL059W	SNZ3			-	-	-	-	-	-
							YOL064C	MET22			-	-	-	-	-	-
							YLL061W	MMP1			-	-	-	-	-	-
							YLL058W	-			-	-	-	-	-	-
							YLR056W	ERG3			-	-	-	-	-	-
							YLL031C	GPI13			-	-	-	-	-	-
							YJL134W	LCB3			-	-	-	-	-	-
							YKL150W	MCR1			-	-	-	-	-	-
							YAR042W	SWH1			-	-	-	-	-	-
							YFL030W	AGX1			-	-232/-222 CCGTGCTCCCG	-	-	-	1
							YER026C	CHO1			-	-	-	-	-	-
							YJL099W	CHS6			-	-163/-153 CCATGAATCCG	-	-	-	1
							YML078W	CPR3			-	-	-	-	-	-
							YDR019C	GCV1			-	-	-	-	-	-
							YEL011W	GLC3			-	-	-	-	-	-
							YER055C	HIS1			-	-397/-387 CCGGCAACCCG	-	-	-	1
							YOR226C	ISU2			-	-	-	-	-	-
							YLR142W	PUT1			-	-950/-940 CCCTTGCCCCG	-	-	-	1
							YOL055C	THI20			-	-	-	-	-	-
							YBR006W	UGA2			-	-	-	-	-	-
							YGL121C	GPG1			-	-	-	-	-	-
							YDR296W	MHR1			-	-1277/-1267 CCAGTCATCCG	-	-	-	1
							YGL068W	MNP1			-	-	-	-	-	-
							YDR347W	MRP1			-	-	-	-	-	-
							YDR116C	MRPL1			-	-	-	-	-	-
							YKL138C	MRPL31			-	-	-	-	-	-
							YGR165W	MRPS35			-	-	-	-	-	-
							YJR094W-A	RPL43B			-	-	-	-	-	-
							YBR189W	RPS9B			-	-829/-819 CCGATCAGCCG	-	-	-	1
							YKL156W	RPS27A			-	-	-	-	-	-
							YHR038W	RRF1			-	-	-	-	-	-
							YDR041W	RSM10			-	-	-	-	-	-
							YDR175C	RSM24			-	-	-	-	-	-
							YHR196W	UTP9			-	-	-	-	-	-
							YFR049W	YMR31			-	-	-	-	-	-
							YAL046C	AIM1			-	-754/-744 CCAGCCTGCCG	-	-	-	1
							YBR262C	AIM5			-	-1181/-1171 CCATTGCACCG	-956/-946 CCACCAAACCG	-	-	2
							YFR011C	AIM13			-	-	-	-	-	-
							YJR080C	AIM24			-	-	-	-	-	-
							YLR168C	AIM30			-	-369/-359 CCATGTGACCG	-	-	-	1
							YML030W	AIM31			-	-1072/-1062 CCGTTATCCCG	-	-	-	1
							YML087C	AIM33			-	-	-	-	-	-
							YNL100W	AIM37			-	-	-	-	-	-
							YNR018W	AIM38			-	-360/-350 CCGGCCCACCG	-	-	-	1
							YKR027W	BCH2			-	-	-	-	-	-
							YJL014W	CCT3			-	-	-	-	-	-
							YBR038W	CHS2			-	-	-	-	-	-
							YEL070W	DSF1			-	-	-	-	-	-
							YGR243W	FMP43			-	-	-	-	-	-
							YDR110W	FOB1			-	-	-	-	-	-
							YOL152W	FRE7			-	-	-	-	-	-
							YJR118C	ILM1			-	-	-	-	-	-
							YFR038W	IRC5			-	-	-	-	-	-
							YKR019C	IRS4			-	-249/-239 CCGTCTCACCG	-	-	-	1
							YHR039C	MSC7			-	-	-	-	-	-
							YPL052W	OAZ1			-	-	-	-	-	-
							YBR230C	OM14		.GCCGCTGGCCCG. (-158/-146)	1	-1117/-1107 CCCTCAAACCG	-157/-147 CCGCTGGCCCG	-	-	2
							YIL136W	OM45		.GCCGGTGGCCCG. (-185/-173)	1	-184/-174 CCGGTGGCCCG	-	-	-	1
							YDR329C	PEX3			-	-	-	-	-	-
							YKL163W	PIR3			-	-	-	-	-	-
							YAL023C	PMT2			-	-	-	-	-	-
							YDL039C	PRM7			-	-	-	-	-	-
							YGL120C	PRP43			-	-	-	-	-	-
							YLR204W	QRI5			-	-852/-842 CCAATTAGCCG	-219/-209 CCAAAGGCCCG	-	-	2
							YDL104C	QRI7			-	-	-	-	-	-
							YGR070W	ROM1			-	-	-	-	-	-
							YDL048C	STP4			-	-	-	-	-	-
							YJL035C	TAD2			-	-	-	-	-	-
							YLR327C	TMA10			-	-	-	-	-	-
							YER049W	TPA1			-	-	-	-	-	-
							YOR187W	TUF1			-	-252/-242 CCACTAACCCG	-	-	-	1
							YFL010C	WWM1			-	-129/-119 CCACCTGACCG	-	-	-	1
							YKL067W	YNK1			-	-	-	-	-	-
							YBR046C	ZTA1			-	-	-	-	-	-
							YAR068W	-			-	-	-	-	-	-
							YEL020C	-			-	-168/-158 CCTTCGGCCCG	-	-	-	1
							YER067W	-			-	-	-	-	-	-
							YGR110W	-			-	-	-	-	-	-
							YHR151C	-			-	-	-	-	-	-
							YMR034C	-			-	-	-	-	-	-
							YOL098C	-			-	-	-	-	-	-
							YOL114C	-			-	-	-	-	-	-
							YOR019W	-		[GCCGCTCGCCCC] (-282/-270)	1	-970/-960 CCATAAAACCG	-	-	-	1
							YOR214C	-			-	-	-	-	-	-
							YOR289W	-			-	-1426/-1416 CCTTTCTACCG	-	-	-	1
							YPR148C	-			-	-	-	-	-	-
							YPR157W	-			-	-	-	-	-	-

## Sheet: Mig1
Mig1 binding sites of the type CCCC(G/A)(G/C)A(T/C/A). 7 (54%) of these are listed in Table 4. Searched in intergenic regions.						Mig1 binding sites of the URSA and SUC2B type: TAGGCCCCC							A subset of short Mig 1 sites of the URSA and SUC2B type: AGGCCCCC							Short nucleotide elements: CCCC(G/A)(G/C) Mukherjee, S. et al., 2004. Only a subset contain a part of the Mig1 consensus binding site, CCCC(G/A)(G/C) Mukherjee, S. et al., 2004. A subsequent (T/A)-rich stretch is required for efficient Mig1 binding, Lundin et al., 1994.							Manual inspection of all genes listed with consensus: CCCC(G/A)(G/C) or up-regulated >3.0 in Additional file 1. This list of Mig1 binding sites are a subset of the over-represented CCCC(G/A)(G/C) motifs that are not listed as either a SUC2B site or CCCC(G/A)(G/C)A(T/C/A) sites. These sites all have the Mig1 binding site consensus requirements (protein binding microarray or Transfac database): CCC…					Other Mig1-type sites not listed in Additional file 1
yORF	Gene	Strand	Oligo	Position	Match	yORF	Gene	Strand	Oligo	Position	Match percentage		yORF	Gene	Strand	Oligo	Position	Match percentage		yORF	Gene	Strand	Oligo	Position	Match percentage		yORF	Gene	Oligo	Position is number of nucleotides relative to A of start codon, ATG		yORF	Strand	Oligo	Position	Match percentage
YAL060W	BDH1	-	[CCCCGTAA]	254	88.27	YBR006W	UGA2	-	[CTCCGGTGGG]	2	85.53		YAL046C	-	-	.TCCGGTGG.	148	92.44		YAL046C	-	-	.GTGGGG.	635	91.59		YBR298C	MAL31	CCCCACAAAAATTAT	276		YAL060W	+	[TATCCC]	551	86.69
YBR006W	UGA2	+	.CCCCACAA.	265	93.22	YDL245C	HXT15	+	[CTCCGGGTGG]	117	85.15		YAL046C	-	-	.TCCGGAGG.	87	90.6		YAL060W	BDH1	+	.GTGGGG.	359	91.59		YCL040W	GLK1	CCCCGCATTATAA	207		YAL060W	-	[TGCCCC]	361	88.02
YBR006W	UGA2	+	[CCACACAA]	573	85.79	YDR516C	EMI2	-	[ATGCAGGGGG]	369	85.51		YAL046C	-	-	.TCCGGTGG.	14	92.44		YAL060W	BDH1	-	[GCGGGA]	79	87.79		YGR243W	FMP43	CCCCGCTTTTATTT	308		YAL061W	-	[TACCGC]	616	85.82
YCR005C	CIT2	-	.CCCAGCAA.	542	91.16	YEL011W	GLC3	+	[ATCCAGGGGA]	123	86.14		YBR006W	UGA2	-	.TCCGGTGG.	3	92.44		YAL061W	BDH2	+	.GCGGGG.	135	100		YGR243W	FMP43	CCCCGCTGGTTTTA	786		YAL061W	-	[TACCAC]	607	87.93
YCR005C	CIT2	-	[CCTCACAA]	33	85.46	YEL069C	HXT13	+	[ATCCAGGGGA]	411	86.14		YDL245C	HXT15	+	.TCCGGGTG.	118	91.13		YBR006W	UGA2	+	[GCGTGG]	255	86.37		YLR056W	ERG3	CCCCGGTT	330		YAL061W	-	[TATCCC]	192	86.69
YDL245C	HXT15	+	.CCCCGCAC.	361	91.42	YFR053C	HXK1	+	.ATCCGGGGGG.	498	100		YDR178W	SDH4	+	.TCCGGGGC.	291	91.3		YBR006W	UGA2	+	[GCGCGG]	281	86.99		YLR056W	ERG3	CCCCGCTTGATTT	343		YAL061W	-	[TCCCCC]	190	85.21
YDR178W	SDH4	-	.CCCCGGAA.	210	91.56	YIL162W	SUC2	+	.ATCCGGGGGC.	60	90.89		YDR178W	SDH4	-	.TCAGGGGG.	672	91.21		YBR006W	UGA2	+	[GCGGGA]	283	87.79		YLR327C	TMA10	CCCCACAAT	389		YAL061W	-	[CACCCC]	137	85.48
YDR516C	EMI2	-	.CACCGCAA.	395	91.06	YJR095W	SFC1	-	.ATCCTGGGGG.	654	94.62		YEL011W	GLC3	+	.TCCAGGGG.	124	91.62		YBR006W	UGA2	-	[GCAGGG]	617	86.61		YML054C	CYB2	CCCCACGCTTTT	264		YBR298C	+	[TTCCCC]	474	87.07
YEL069C	HXT13	+	[CCCCACAT]	485	86.05	YJR158W	HXT16	-	[CTCCGGGTGG]	576	85.15		YEL066W	HPA3	-	.TCCGGAGG.	681	90.6		YBR006W	UGA2	-	[GCGGGC]	156	85.39		YML054C	CYB2	CCCCACTCAAGT	406		YBR298C	+	[TTCCCC]	575	87.07
YEL070W	DSF1	+	[CCCCGCGA]	340	89.24	YLL061W	MMP1	+	[TTCCGGGGTG]	113	85.14		YEL069C	HXT13	+	.TCCAGGGG.	412	91.62		YBR046C	ZTA1	+	[GAGGGG]	310	89.28		YML054C	CYB2	CCCCGGTATA	680		YBR298C	-	[TACTCC]	273	86.22
YFR049W	YMR31	+	.CCCCTCAA.	136	91.93	YPL134C	ODC1	+	[ATCCTGGGGT]	396	85.08		YFR053C	HXK1	+	.TCCGGGGG.	499	100		YBR298C	MAL31	-	[GCGAGG]	663	88.04							YDL245C	+	.TACCCC.	551	100
YFR053C	HXK1	-	.CCCCGGAA.	1066	91.56								YIL162W	SUC2	+	.TCCGGGGG.	61	100		YBR298C	MAL31	-	.GTGGGG.	476	91.59		Mig1 consensus some are part of the CCCC(G/A)(G/C)A(T/C/A) site and these sites then are already listed. This set is from a manual inspection of all genes listed with consensus: CCCC(G/A)(G/C).					YDL245C	+	[TACCAC]	601	87.93
YFR053C	HXK1	-	.CCCCGCAT.	734	92.83								YJL099W	CHS6	-	[TACGGGGG]	151	87.18		YDL048C	STP4	+	[GCGAGG]	547	88.04		YAL060W	BDH1	CCCCACTTTTATA	138		YDL245C	-	[TACGCC]	62	86.22
YFR053C	HXK1	-	.CCCCGGAA.	718	91.56	Not counted as Mig1 site as it is CCCCCCTAAT. In a Mig1 binding site, CCCCCCGGTX is conserved							YJR095W	SFC1	-	.TCCTGGGG.	655	91.09		YDL048C	STP4	+	.GGGGGG.	691	91.04		YDR178W	SDH4	CCCCGGAATAAAAAAA	222		YDR178W	+	[TACCGC]	578	85.82
YHL032C	GUT1	+	[CCCCACAT]	70	86.05	YER026C	CHO1	+	[ATTAGGGGGG]	22	85.17		YJR158W	HXT16	-	.TCCGGGTG.	577	91.13		YDL245C	HXT15	-	.GCGGGG.	553	100		YDR516C	EMI2	CCCCGCGTTTTTT	303		YDR178W	+	[TATCCC]	599	86.69
YJR158W	HXT16	-	.CCCCGCAC.	421	91.42								YKR097W	PCK1	+	[TCCGGTGT]	690	85.48		YDR178W	SDH4	+	[GCGAGG]	149	88.04		YEL011W	GLC3	CCCCGGTTTATT	225		YDR178W	+	.TACCCC.	619	100
YKL217W	JEN1	+	.CCCCGCAA.	644	100								YLL061W	MMP1	+	.TCCGGGGT.	114	93.04		YDR178W	SDH4	+	[CCGGGG]	292	87.23		YFR053C	HXK1	CCCCGGATTTT	295		YDR178W	+	[TCCCCC]	667	85.21
YLL061W	MMP1	-	.CCCCGCAA.	236	100								YLR377C	FBP1	+	.TCCGGGTG.	622	91.13		YDR178W	SDH4	-	.GGGGGG.	671	91.04		YFR053C	HXK1	CCCCACTATT	483		YDR178W	-	[TGCCCC]	643	88.02
YNR002C	ATO2	-	.CCCCGCAA.	239	100								YLR377C	FBP1	-	.TCCGGGGT.	665	93.04		YDR178W	SDH4	-	.GGGGGG.	670	91.04		YFR053C	HXK1	CCCCGGAAATTTTATTA	697		YDR178W	-	[TGCCCC]	294	88.02
YOR065W	CYT1	+	[CCCCACAT]	581	86.05								YOR289W	-	+	.TCCGGGGA.	617	91.3		YDR178W	SDH4	-	.GGGGGG.	669	91.04		YLL061W	MMP1	CCCCGCAAAAA	127		YDR516C	+	[TTCCCC]	364	87.07
YOR065W	CYT1	-	[CCTCGCAT]	232	85.06								YPL134C	ODC1	+	.TCCTGGGG.	397	91.09		YDR178W	SDH4	-	.GGGGGG.	668	91.04		YLL061W	MMP1	CCCCGGAAAA	399		YDR516C	+	[TCCCCC]	365	85.21
YOR289W	-	+	.CCTCGCAA.	125	92.24															YDR516C	EMI2	+	[GCGGTG]	593	88.49		YOR289W	-	CCCCGGATTTAT	606		YDR516C	+	[TGCCCC]	501	88.02
													Not counted as Mig1 site as it is CCCCCGT. In a Mig1 binding site, CCCCCGGT is conserved							YDR516C	EMI2	-	[GCGGTG]	679	88.49							YDR516C	+	.TACCCC.	550	100
													YJL099W	CHS6	-	[TACGGGGG]				YDR516C	EMI2	-	.GCGGGG.	503	100		Not inferred as Mig1 sites as sequences have a single nucleotide deviation from Mig1 consensus CCCC(G/A)(G/C)(T/C/A/G) at 6 or 7.					YDR536W	-	[TACCGC]	581	85.82
																				YDR516C	EMI2	-	[GCAGGG]	371	86.61		YLR327C	TMA10	CCCCATGTTTAAAA	249		YDR536W	-	[TACTCC]	371	86.22
																				YDR516C	EMI2	-	.GGGGGG.	368	91.04		YML054C	CYB2	CCCCGTTAT	536		YDR536W	-	[TGCCCC]	250	88.02
																				YDR516C	EMI2	-	.GGGGGG.	367	91.04							YEL069C	+	[TATCCC]	75	86.69
																				YDR516C	EMI2	-	.GGGGGG.	366	91.04							YEL069C	+	[TACCTC]	283	85.12
																				YDR536W	STL1	-	[GCGAGG]	138	88.04							YEL069C	+	[TTCCCC]	641	87.07
																				YEL011W	GLC3	+	[GCGGGC]	73	85.39							YEL069C	+	.TACCCC.	663	100
																				YEL011W	GLC3	+	[GCAGGG]	136	86.61							YEL069C	+	[CACCCC]	668	85.48
																				YEL011W	GLC3	+	.GTGGGG.	263	91.59							YEL069C	-	[TTCCCC]	416	87.07
																				YEL011W	GLC3	-	.GCGGGG.	251	100							YEL070W	+	[TACCTC]	193	85.12
																				YEL020C	-	+	[GCGGGC]	537	85.39							YEL070W	-	[TTCCCC]	300	87.07
																				YEL066W	HPA3	+	[GCGGTG]	40	88.49							YEL070W	-	[TCCCCC]	299	85.21
																				YEL069C	HXT13	+	[GCGTGG]	597	86.37							YER067W	+	.TACCCC.	80	100
																				YEL069C	HXT13	-	.GTGGGG.	671	91.59							YER067W	+	[TACCAC]	542	87.93
																				YEL069C	HXT13	-	.GTGGGG.	665	91.59							YER067W	-	.TACCCC.	284	100
																				YEL069C	HXT13	-	[GCGTGG]	645	86.37							YER067W	-	[TGCCCC]	268	88.02
																				YEL069C	HXT13	-	.GTGGGG.	643	91.59							YER067W	-	.TACCCC.	223	100
																				YEL069C	HXT13	-	[GCGGCG]	593	88.49							YFR053C	+	[TACCTC]	18	85.12
																				YEL069C	HXT13	-	[GCGTGG]	590	86.37							YFR053C	-	[TGCCCC]	676	88.02
																				YEL069C	HXT13	-	[GCGGTG]	571	88.49							YFR053C	-	[TGCCCC]	651	88.02
																				YER026C	CHO1	+	.GGGGGG.	26	91.04							YFR053C	-	[TCCCCC]	503	85.21
																				YER026C	CHO1	+	.GGGGGG.	27	91.04							YGL121C	+	.TACCCC.	291	100
																				YER026C	CHO1	+	.GTGGGG.	467	91.59							YGL121C	-	[TACTCC]	389	86.22
																				YER067W	-	+	[GCGGTG]	113	88.49							YIL162W	+	[TACGCC]	190	86.22
																				YER067W	-	+	[GCAGGG]	584	86.61							YIL162W	-	[TACCAC]	638	87.93
																				YFL030W	AGX1	-	[GCGGGA]	277	87.79							YJR095W	+	[TTCCCC]	316	87.07
																				YFL030W	AGX1	-	[GCGGCG]	252	88.49							YJR095W	+	[TCCCCC]	317	85.21
																				YFL030W	AGX1	-	[GCGTGG]	108	86.37							YJR095W	-	[TACGCC]	676	86.22
																				YFR049W	YMR31	-	[GAGGGG]	246	89.28							YJR158W	+	[TACGCC]	635	86.22
																				YFR053C	HXK1	+	[CCGGGG]	500	87.23							YJR158W	-	.TACCCC.	146	100
																				YFR053C	HXK1	+	.GGGGGG.	502	91.04							YJR158W	-	[TACCAC]	96	87.93
																				YFR053C	HXK1	+	[GCGGGA]	662	87.79							YKL067W	-	[TACCGC]	531	85.82
																				YFR053C	HXK1	+	.GTGGGG.	687	91.59							YKL148C	+	[TACCAC]	31	87.93
																				YGL068W	MNP1	-	[GCGGGC]	125	85.39							YKL148C	+	[CACCCC]	521	85.48
																				YGL068W	MNP1	-	[GCGGGA]	71	87.79							YKL148C	-	[TACCAC]	61	87.93
																				YGL121C	GPG1	-	[GCGGTG]	441	88.49							YLL052C	+	[TACCGC]	30	85.82
																				YGR121C	MEP1	+	.GTGGGG.	149	91.59							YLL052C	-	[TACCTC]	526	85.12
																				YGR121C	MEP1	+	[GAGGGG]	549	89.28							YLL052C	-	[TGCCCC]	332	88.02
																				YGR121C	MEP1	+	[GAGGGG]	614	89.28							YLL061W	+	[TACCTC]	298	85.12
																				YGR234W	YHB1	+	[GCGCGG]	1	86.99							YLL061W	+	[TACGCC]	560	86.22
																				YGR234W	YHB1	+	[GCAGGG]	557	86.61							YLL061W	-	[TATCCC]	390	86.69
																				YIL162W	SUC2	+	[CCGGGG]	62	87.23							YLL061W	-	[CACCCC]	117	85.48
																				YIL162W	SUC2	-	.GTGGGG.	96	91.59							YLR168C	+	[TACCGC]	353	85.82
																				YIL162W	SUC2	-	.GCGGGG.	2	100							YLR168C	+	[TGCCCC]	451	88.02
																				YJR158W	HXT16	+	.GCGGGG.	144	100							YLR327C	+	[TGCCCC]	72	88.02
																				YKL067W	YNK1	+	[GAGGGG]	554	89.28							YLR327C	+	[TACCTC]	404	85.12
																				YKL148C	SDH1	-	.GCGGGG.	524	100							YLR327C	+	.TACCCC.	457	100
																				YKL148C	SDH1	-	[GCGGCG]	495	88.49							YLR327C	+	[TACCAC]	492	87.93
																				YKL148C	SDH1	-	[GCAGGG]	107	86.61							YLR327C	+	[TACTCC]	527	86.22
																				YKR019C	IRS4	+	[GCGTGG]	375	86.37							YLR327C	+	[TTCCCC]	640	87.07
																				YKR019C	IRS4	+	[GCGGTG]	439	88.49							YLR327C	-	[CACCCC]	540	85.48
																				YKR019C	IRS4	+	[GCGAGG]	618	88.04							YLR327C	-	[TACTCC]	340	86.22
																				YKR027W	FMP50	+	.GCGGGG.	169	100							YLR327C	-	[TACCAC]	330	87.93
																				YKR097W	PCK1	+	[GCGCGG]	31	86.99							YLR327C	-	[TACTCC]	317	86.22
																				YKR097W	PCK1	+	[GCGGTG]	670	88.49							YLR377C	+	[TACGCC]	566	86.22
																				YLL052C	AQY2	+	[GAGGGG]	330	89.28							YLR377C	+	.TACCCC.	664	100
																				YLL052C	AQY2	+	[GCGGCG]	376	88.49							YLR377C	-	[TTCCCC]	396	87.07
																				YLL052C	AQY2	+	[GCGGTG]	545	88.49							YLR377C	-	[TACCAC]	206	87.93
																				YLL052C	AQY2	+	[GCGGGA]	559	87.79							YLR411W	-	[TACCAC]	666	87.93
																				YLL061W	MMP1	+	[CCGGGG]	115	87.23							YLR411W	-	[TATCCC]	459	86.69
																				YLL061W	MMP1	+	.GCGGGG.	387	100							YLR411W	-	[TACCAC]	61	87.93
																				YLL061W	MMP1	-	[GCGAGG]	300	88.04							YML054C	+	[TACTCC]	314	86.22
																				YLR056W	ERG3	+	[CCGGGG]	103	87.23							YML054C	-	[CACCCC]	616	85.48
																				YLR056W	ERG3	+	[CCGGGG]	167	87.23							YML054C	-	.TACCCC.	473	100
																				YLR056W	ERG3	-	[GCGGGC]	563	85.39							YML054C	-	[TGCCCC]	420	88.02
																				YLR168C	-	+	[GCGGCG]	143	88.49							YML087C	+	[TACGCC]	359	86.22
																				YLR327C	TMA10	+	[GAGGGG]	534	89.28							YML087C	+	[TACCGC]	402	85.82
																				YLR327C	TMA10	+	.GGGGGG.	536	91.04							YML120C	+	[CACCCC]	14	85.48
																				YLR327C	TMA10	+	.GGGGGG.	537	91.04							YML120C	+	[CACCCC]	112	85.48
																				YLR327C	TMA10	+	.GGGGGG.	538	91.04							YML120C	+	[TTCCCC]	300	87.07
																				YLR327C	TMA10	-	.GCGGGG.	642	100							YML120C	-	[TACTCC]	554	86.22
																				YLR327C	TMA10	-	.GTGGGG.	589	91.59							YML120C	-	[TCCCCC]	375	85.21
																				YLR327C	TMA10	-	[GCGGGA]	569	87.79							YNL160W	+	[TACCTC]	306	85.12
																				YLR377C	FBP1	+	.GTGGGG.	394	91.59							YNL160W	+	[TATCCC]	411	86.69
																				YLR377C	FBP1	+	[GCGGCG]	686	88.49							YNL160W	-	[TATCCC]	140	86.69
																				YLR377C	FBP1	-	[CCGGGG]	666	87.23							YOL152W	+	[TACGCC]	8	86.22
																				YLR377C	FBP1	-	[GCGGGC]	611	85.39							YOL152W	+	[TACCGC]	267	85.82
																				YML054C	CYB2	+	[GCGCGG]	110	86.99							YOL152W	+	[TACGCC]	570	86.22
																				YML054C	CYB2	+	[GCGGGA]	231	87.79							YOL152W	-	[TATCCC]	445	86.69
																				YML054C	CYB2	+	[GAGGGG]	417	89.28							YPL134C	+	[TATCCC]	636	86.69
																				YML054C	CYB2	+	[GCGTGG]	468	86.37							YPL134C	-	.TACCCC.	401	100
																				YML054C	CYB2	+	.GTGGGG.	470	91.59							YPR193C	-	[TACTCC]	638	86.22
																				YML054C	CYB2	+	.GTGGGG.	612	91.59
																				YML054C	CYB2	+	.GGGGGG.	614	91.04
																				YML120C	NDI1	-	.GTGGGG.	302	91.59
																				YML120C	NDI1	-	.GTGGGG.	11	91.59
																				YMR034C	-	+	[GCGAGG]	494	88.04
																				YOL152W	FRE7	-	[GCGCGG]	269	86.99
																				YOR019W	-	+	[GCGCGG]	243	86.99
																				YOR019W	-	+	[GAGGGG]	260	89.28
																				YOR019W	-	+	[GCAGGG]	694	86.61
																				YOR019W	-	-	[GCGGTG]	665	88.49
																				YOR289W	-	+	[CCGGGG]	618	87.23
																				YOR289W	-	-	[GCGAGG]	355	88.04
																				YOR347C	PYK2	+	[GCGGCG]	570	88.49
																				YOR347C	PYK2	+	.GTGGGG.	675	91.59
																				YOR347C	PYK2	+	.GGGGGG.	677	91.04
																				YOR347C	PYK2	-	[GCGGTG]	267	88.49
																				YOR347C	PYK2	-	[GCGAGG]	90	88.04
																				YOR348C	PUT4	+	[GAGGGG]	525	89.28
																				YOR348C	PUT4	+	[GCGAGG]	588	88.04
																				YOR348C	PUT4	+	[GAGGGG]	590	89.28
																				YOR348C	PUT4	-	[CCGGGG]	545	87.23
																				YOR348C	PUT4	-	[GCAGGG]	490	86.61
																				YOR348C	PUT4	-	[GCGCGG]	156	86.99
																				YOR348C	PUT4	-	[GCGGGA]	154	87.79
																				YOR348C	PUT4	-	[GCGCGG]	138	86.99
																				YOR348C	PUT4	-	[GCGGCG]	123	88.49
																				YOR348C	PUT4	-	[GCGGCG]	111	88.49
																				YOR348C	PUT4	-	[GCGGCG]	108	88.49
																				YPL134C	ODC1	+	[GCGGGA]	53	87.79
																				YPL134C	ODC1	-	[GCGGCG]	379	88.49

## Sheet: TT(G or T)CC
The consensus sequence TT(G or T)CC is related to the Cat8 binding site and is listed here
yORF	Gene	Number of sites		yORF	Gene	Strand	Oligo	Position	Match percentage		Reason for inclusion	yORF	Gene	Number of sites
YAL038W	CDC19			YBR050C	REG2	+	[TTGCAG]	66	89.33		Roth et al., 2004, Curr Genet, 45:121-128	YJL089W	SIP4	8
YCL040W	GLK1			YBR050C	REG2	-	[TTGCTG]	269	88.13		Ohlmeier et al., 2004, J Biol Chem, 279: 3956-3979 and study of ADH2 promotor	YMR303C	ADH2	5
YFR053C	HXK1			YBR050C	REG2	-	[TTGCAG]	360	89.33		In Additional file 3, factor 1.8	YLR348C	DIC1	5
YLR044C	PDC1			YBR050C	REG2	+	[TTTCCG]	479	88.61		In Additional file 3, factor 1.7	YBR050C	REG2	6
YLR134W	PDC5			YBR050C	REG2	-	[TTTCCG]	569	88.61		In Additional file 3, factor 1.5	YER065C	ICL1	4
YOR347C	PYK2			YBR050C	REG2	-	[TTGCCC]	597	88.3		In Additional file 3, factor 1.4	YPL156C	N/A	5
YLR377C	FBP1	4		YBR189W	RPS9B	+	[TTGCCT]	12	85.17		Listed from studies on Cat8/Adr1 (Haurie et al. 2001, J Biol Chem, 276:76-85).	YPL201C	N/A	13
YKR097W	PCK1	1		YBR189W	RPS9B	+	[TTGCCC]	21	88.3
YPL061W	ALD6	4		YBR189W	RPS9B	-	[TAGCCG]	171	88.07
YAL060W	BDH1			YBR189W	RPS9B	+	[TTGGCG]	350	86.54
YAL061W	BDH2			YBR189W	RPS9B	-	[TTGTCG]	638	86.17
YML054C	CYB2	5		YCR005C	CIT2	+	[TTGCCA]	53	88.55
YEL071W	DLD3			YCR005C	CIT2	+	[TTGCCT]	73	85.17
YHL032C	GUT1	1		YCR005C	CIT2	+	[TTTCCG]	454	88.61
YIL155C	GUT2	2		YCR005C	CIT2	+	[TTGCTG]	472	88.13
YIL162W	SUC2			YCR005C	CIT2	-	[TTTCCG]	501	88.61
YGL157W	-			YCR005C	CIT2	-	[TTGCAG]	523	89.33
YLR304C	ACO1			YCR005C	CIT2	-	[TTGGCG]	624	86.54
YJL200C	ACO2			YCR005C	CIT2	-	[TTGCCA]	689	88.55
YNR001C	CIT1			YDR536W	STL1	-	[TTTCCG]	51	88.61
YPL262W	FUM1			YDR536W	STL1	-	[TAGCCG]	109	88.07
YNL037C	IDH1			YDR536W	STL1	+	[TTGCAG]	361	89.33
YIL125W	KGD1			YDR536W	STL1	-	[TTGCCT]	530	85.17
YDR148C	KGD2			YDR536W	STL1	+	[TTGCGG]	579	86.15
YFL018C	LPD1			YDR536W	STL1	-	[TTGCCA]	646	88.55
YGR244C	LSC2	3		YDR536W	STL1	-	[TTGCTG]	688	88.13
YKL085W	MDH1			YEL066W	HPA3	+	[TTCCCG]	112	85.87
YKL148C	SDH1			YEL066W	HPA3	-	[TTGCAG]	224	89.33
YLL041C	SDH2			YEL066W	HPA3	-	[TTTCCG]	410	88.61
YKL141W	SDH3			YEL066W	HPA3	-	[TTGTCG]	446	86.17
YDR178W	SDH4			YEL066W	HPA3	-	[TTTCCG]	464	88.61
YCR005C	CIT2	8		YEL066W	HPA3	-	[TTTCCG]	571	88.61
YIR029W	DAL2			YER055C	HIS1	+	[TTGCAG]	301	89.33
YLR174W	IDP2	8		YER055C	HIS1	-	[TTGCAG]	344	89.33
YOL126C	MDH2	11		YER055C	HIS1	+	[TTGCGG]	433	86.15
YNL117W	MLS1	3		YER055C	HIS1	+	[TTTCCG]	468	88.61
YBL099W	ATP1			YER055C	HIS1	-	[TTCCCG]	472	85.87
YBR039W	ATP3			YER055C	HIS1	+	[TAGCCG]	584	88.07
YPL078C	ATP4			YER055C	HIS1	+	.TTGCCG.	592	100
YKL016C	ATP7			YER065C	ICL1	-	[TTGCTG]	57	88.13
YPL271W	ATP15			YER065C	ICL1	-	[TTGCAG]	162	89.33
YDL004W	ATP16			YER065C	ICL1	+	[TTGCCA]	321	88.55
YOL077W-A	ATP19			YER065C	ICL1	-	[TTGCCC]	607	88.3
YPR020W	ATP20			YFL030W	AGX1	-	[TTGCAG]	68	89.33
YGR174C	CBP4			YFL030W	AGX1	-	[TTGCAG]	279	86.15
YBL045C	COR1			YFL030W	AGX1	+	.TTGCCG.	691	100
YGL187C	COX4			YGR209C	TRX2	-	[TTGCAG]	66	89.33
YNL052W	COX5A			YGR209C	TRX2	-	[TTGCCA]	117	88.55
YHR051W	COX6			YGR209C	TRX2	+	[TTGTCG]	143	86.17
YLR038C	COX12			YGR209C	TRX2	-	[TTGGCG]	560	86.54
YLL009C	COX17			YGR209C	TRX2	-	[TTGCCA]	611	88.55
YDR231C	COX20			YGR209C	TRX2	+	[TTGCCA]	619	88.55
YOR065W	CYT1			YGR209C	TRX2	+	[TTGCCA]	676	88.55
YKL087C	CYT2			YGR244C	LSC2	+	[TTGCCC]	157	88.3
YIL098C	FMC1			YGR244C	LSC2	-	.TTGCCG.	397	100
YGL040C	HEM2			YGR244C	LSC2	+	[TTCCCG]	462	85.87
YLR205C	HMX1			YHL032C	GUT1	+	.TTGCCG.	651	100
YOR020C	HSP10			YIL136W	OM45	+	[TTGCCC]	153	88.3
YDL181W	INH1			YIL136W	OM45	-	[TTGCTG]	210	88.13
YBR185C	MBA1			YIL136W	OM45	+	[TTGTCG]	362	86.17
YML120C	NDI1			YIL136W	OM45	+	[TTGCCC]	426	88.3
YMR267W	PPA2			YIL136W	OM45	+	[TTGTCG]	517	86.17
YDR529C	QCR7			YIL136W	OM45	-	[TTGCCC]	599	88.3
YHR001W-A	QCR10			YIL155C	GUT2	-	[TTGCCA]	234	88.55
YEL024W	RIP1			YIL155C	GUT2	+	[TTGCTG]	421	88.13
YGR008C	STF2			YJL089W	SIP4	+	[TTGCAG]	37	89.33
YPR151C	SUE1	4		YJL089W	SIP4	+	[TTGGCG]	242	86.54
YDR322C-A	TIM11			YJL089W	SIP4	-	[TAGCCG]	246	88.07
YLR109W	AHP1			YJL089W	SIP4	-	.TTGCCG.	280	100
YML060W	OGG1			YJL089W	SIP4	+	[TTTCCG]	347	88.61
YGR209C	TRX2	7		YJL089W	SIP4	-	[TAGCCG]	376	88.07
YGR234W	YHB1			YJL089W	SIP4	+	[TTTCCG]	399	88.61
YLL052C	AQY2			YJL089W	SIP4	-	[TTGCTG]	554	88.13
YML116W	ATR1			YJR095W	SFC1	-	[TTGCGG]	18	86.15
YDR046C	BAP3			YJR095W	SFC1	-	[TTGCCT]	111	85.17
YLR411W	CTR3			YJR095W	SFC1	+	[TTGTCG]	178	86.17
YOL158C	ENB1			YJR095W	SFC1	+	[TTGGCG]	309	86.54
YDR508C	GNP1			YJR095W	SFC1	+	[TAGCCG]	463	88.07
YEL069C	HXT13			YKL217W	JEN1	-	[TTGGCG]	119	86.54
YDL245C	HXT15			YKL217W	JEN1	+	[TTGCCC]	210	88.3
YJR158W	HXT16			YKL217W	JEN1	-	[TTGCTG]	340	88.13
YBR298C	MAL31			YKL217W	JEN1	-	[TTGCTG]	540	88.13
YGR121C	MEP1			YKL217W	JEN1	+	[TTGCAG]	586	89.33
YOR348C	PUT4	6		YKR019C	IRS4	-	[TTGCCA]	291	88.55
YDR536W	STL1	7		YKR019C	IRS4	+	[TTGCGG]	437	86.15
YNL160W	YGP1			YKR097W	PCK1	-	[TAGCCG]	95	88.07
YGL255W	ZRT1			YLR142W	PUT1	-	.TTGCCG.	193	100
YMR056C	AAC1			YLR142W	PUT1	+	[TTTCCG]	203	88.61
YNR002C	ATO2	5		YLR142W	PUT1	+	[TTGCTG]	393	88.13
YML042W	CAT2	7		YLR142W	PUT1	-	[TTGGCG]	641	86.54
YOR100C	CRC1	6		YLR142W	PUT1	-	.TTGCCG.	653	100
YKL217W	JEN1	5		YLR174W	IDP2	+	[TAGCCG]	126	88.07
YPL134C	ODC1	7		YLR174W	IDP2	+	.TTGCCG.	195	100
YNL055C	POR1			YLR174W	IDP2	-	.TTGCCG.	214	100
YJR095W	SFC1	5		YLR174W	IDP2	-	[TTGCCT]	359	85.17
YKL139W	CTK1			YLR174W	IDP2	-	[TTGCAG]	397	89.33
YDR516C	EMI2			YLR174W	IDP2	+	[TTGTCG]	426	86.17
YOL071W	EMI5			YLR174W	IDP2	+	[TTGCCC]	594	88.3
YPR193C	HPA2			YLR174W	IDP2	+	[TTTCCG]	631	88.61
YEL066W	HPA3	6		YLR348C	DIC1	-	[TTGGCG]	22	86.54
YGL209W	MIG2			YLR348C	DIC1	+	[TTGCAG]	345	89.33
YER028C	MIG3			YLR348C	DIC1	+	[TTGCCA]	360	88.55
YNL333W	SNZ2			YLR348C	DIC1	+	[TTGCAG]	377	89.33
YFL059W	SNZ3			YLR348C	DIC1	-	[TTGCGG]	544	86.15
YOL064C	MET22			YLR377C	FBP1	+	[TTGCCT]	360	85.17
YLL061W	MMP1			YLR377C	FBP1	-	[TTGCCA]	414	88.55
YLL058W	-			YLR377C	FBP1	-	.TTGCCG.	474	100
YLR056W	ERG3			YLR377C	FBP1	+	[TTGCTG]	545	88.13
YLL031C	GPI13			YML042W	CAT2	+	.TTGCCG.	153	100
YJL134W	LCB3			YML042W	CAT2	-	[TTGCCA]	175	88.55
YKL150W	MCR1			YML042W	CAT2	+	[TAGCCG]	193	88.07
YAR042W	SWH1			YML042W	CAT2	-	[TTGCCC]	229	88.3
YFL030W	AGX1	3		YML042W	CAT2	-	[TTGTCG]	334	86.17
YER026C	CHO1			YML042W	CAT2	+	[TTCCCG]	610	85.87
YJL099W	CHS6			YML042W	CAT2	-	[TTTCCG]	646	88.61
YML078W	CPR3			YML054C	CYB2	-	[TAGCCG]	12	88.07
YDR019C	GCV1			YML054C	CYB2	-	[TTCCCG]	232	85.87
YEL011W	GLC3			YML054C	CYB2	+	[TTGGCG]	360	86.54
YER055C	HIS1	7		YML054C	CYB2	-	[TTGCCC]	421	88.3
YOR226C	ISU2			YML054C	CYB2	-	[TTTCCG]	677	88.61
YLR142W	PUT1	5		YMR303C	ADH2	-	[TTGCCA]	28	88.55
YOL055C	THI20			YMR303C	ADH2	+	.TTGCCG.	149	100
YBR006W	UGA2			YMR303C	ADH2	+	[TTCCCG]	540	85.87
YGL121C	GPG1			YMR303C	ADH2	-	[TTGCCC]	551	88.3
YDR296W	MHR1			YMR303C	ADH2	-	[TTGCCT]	686	85.17
YGL068W	MNP1			YNL117W	MLS1	+	[TTCCCG]	48	85.87
YDR347W	MRP1			YNL117W	MLS1	-	[TAGCCG]	171	88.07
YDR116C	MRPL1			YNL117W	MLS1	+	.TTGCCG.	247	100
YKL138C	MRPL31			YNR002C	ATO2	+	[TTGCCC]	56	88.3
YGR165W	MRPS35			YNR002C	ATO2	+	.TTGCCG.	173	100
YJR094W-A	RPL43B			YNR002C	ATO2	+	[TTGCTG]	385	88.13
YBR189W	RPS9B	5		YNR002C	ATO2	+	[TTGCGG]	438	86.15
YKL156W	RPS27A			YNR002C	ATO2	+	[TTGCCA]	471	88.55
YHR038W	RRF1			YNR018W	AIM38	+	[TTGCCT]	47	85.17
YDR041W	RSM10			YNR018W	AIM38	+	[TTCCCG]	120	85.87
YDR175C	RSM24			YNR018W	AIM38	-	.TTGCCG.	161	100
YHR196W	UTP9			YNR018W	AIM38	-	[TTGCTG]	257	88.13
YFR049W	YMR31			YNR018W	AIM38	-	[TTGCGG]	268	86.15
YAL046C	AIM1			YNR018W	AIM38	+	[TTGTCG]	394	86.17
YBR262C	AIM5			YNR018W	AIM38	+	.TTGCCG.	574	100
YFR011C	AIM13			YOL126C	MDH2	-	[TTGCCA]	12	88.55
YJR080C	AIM24			YOL126C	MDH2	-	[TTGCTG]	203	88.13
YLR168C	AIM30			YOL126C	MDH2	-	[TTGCCC]	331	88.3
YML030W	AIM31			YOL126C	MDH2	+	[TTCCCG]	374	85.87
YML087C	AIM33			YOL126C	MDH2	-	[TTGCCC]	400	88.3
YNL100W	AIM37			YOL126C	MDH2	-	[TAGCCG]	424	88.07
YNR018W	AIM38	7		YOL126C	MDH2	-	[TTGCCC]	439	88.3
YKR027W	BCH2			YOL126C	MDH2	+	[TTGCGG]	450	86.15
YJL014W	CCT3			YOL126C	MDH2	-	.TTGCCG.	513	100
YBR038W	CHS2			YOL126C	MDH2	+	[TTTCCG]	528	88.61
YEL070W	DSF1			YOL126C	MDH2	-	[TTTCCG]	683	88.61
YGR243W	FMP43			YOR100C	CRC1	-	[TTGGCG]	66	86.54
YDR110W	FOB1			YOR100C	CRC1	-	[TAGCCG]	302	88.07
YOL152W	FRE7			YOR100C	CRC1	+	[TTGCGG]	422	86.15
YJR118C	ILM1			YOR100C	CRC1	-	.TTGCCG.	425	100
YFR038W	IRC5			YOR100C	CRC1	+	[TAGCCG]	471	88.07
YKR019C	IRS4	2		YOR100C	CRC1	-	.TTGCCG.	691	100
YHR039C	MSC7			YOR348C	PUT4	+	[TTGTCG]	29	86.17
YPL052W	OAZ1			YOR348C	PUT4	-	[TTGCTG]	234	88.13
YBR230C	OM14			YOR348C	PUT4	-	[TTGCAG]	492	89.33
YIL136W	OM45	6		YOR348C	PUT4	+	[TTGGCG]	556	86.54
YDR329C	PEX3			YOR348C	PUT4	-	[TTGTCG]	649	86.17
YKL163W	PIR3			YOR348C	PUT4	-	[TAGCCG]	676	88.07
YAL023C	PMT2			YPL061W	ALD6	-	[TTCCCG]	17	85.87
YDL039C	PRM7			YPL061W	ALD6	-	[TTGTCG]	32	86.17
YGL120C	PRP43			YPL061W	ALD6	-	[TTCCCG]	152	85.87
YLR204W	QRI5			YPL061W	ALD6	-	[TTGCCC]	225	88.3
YDL104C	QRI7			YPL134C	ODC1	-	[TTGCAG]	42	89.33
YGR070W	ROM1			YPL134C	ODC1	-	.TTGCCG.	138	100
YDL048C	STP4			YPL134C	ODC1	-	.TTGCCG.	172	100
YJL035C	TAD2			YPL134C	ODC1	-	[TTGGCG]	331	86.54
YLR327C	TMA10			YPL134C	ODC1	-	[TAGCCG]	475	88.07
YER049W	TPA1			YPL134C	ODC1	+	[TTCCCG]	605	85.87
YOR187W	TUF1			YPL134C	ODC1	+	[TTGCGG]	674	86.15
YFL010C	WWM1			YPL156C	N/A	-	[TTGGCG]	114	86.54
YKL067W	YNK1			YPL156C	N/A	+	[TTGCTG]	162	88.13
YBR046C	ZTA1			YPL156C	N/A	-	[TTGCCT]	564	85.17
YAR068W	-			YPL156C	N/A	-	[TTGCCC]	575	88.3
YEL020C	-			YPL156C	N/A	+	[TTGCTG]	683	88.13
YER067W	-			YPL201C	N/A	+	[TTGCCA]	101	88.55
YGR110W	-			YPL201C	N/A	+	[TTTCCG]	317	88.61
YHR151C	-			YPL201C	N/A	+	[TAGCCG]	332	88.07
YMR034C	-			YPL201C	N/A	-	[TTTCCG]	378	88.61
YOL098C	-			YPL201C	N/A	-	[TTGCAG]	396	89.33
YOL114C	-			YPL201C	N/A	-	[TTGCCA]	415	88.55
YOR019W	-			YPL201C	N/A	+	[TAGCCG]	424	88.07
YOR214C	-			YPL201C	N/A	-	[TTGCAG]	467	89.33
YOR289W	-			YPL201C	N/A	-	[TTGCCT]	501	85.17
YPR148C	-			YPL201C	N/A	+	[TTGCAG]	509	89.33
YPR157W	-			YPL201C	N/A	+	[TTGGCG]	581	86.54
				YPL201C	N/A	-	[TTGTCG]	633	86.17
				YPL201C	N/A	-	[TTGCAG]	659	89.33
				YPR151C	SUE1	+	[TTGCTG]	100	88.13
				YPR151C	SUE1	+	[TTTCCG]	214	88.61
				YPR151C	SUE1	-	[TTGCCA]	447	88.55
				YPR151C	SUE1	-	[TAGCCG]	655	88.07

## Sheet: CCGG
It was noted that many sites containing CCGG are in the coding region of the genes of Additional file 1. This information is presented here and may encompass binding sites of other transcription factors that influence the V5.TM6*P phenotype.
yORF	Gene	Strand	Oligo	Position	Match	Distance between sites	Position
YAL046C	-	-	[TCCGGT]	16	88.91	-	-
YAL046C	-	+	[TCCGGA]	89	89.25	73	Palindromic segment
YAL046C	-	-	[TCCGGT]	150	88.91	61	-
YAL046C	-	+	[TCCGGA]	270	89.25	120	Palindromic segment
YAL046C	-	+	[TCCGGA]	503	89.25	233	Palindromic segment Coding region
YAL060W	BDH1	-	[TCCGGC]	197	86.62	-	-
YAL060W	BDH1	+	[TACGGG]	287	87.07	90	-
YAL060W	BDH1	-	[TCCGAG]	620	86.29	333	Coding region
YAL061W	BDH2	+	[TGCGGG]	134	89.15	-	-
YAL061W	BDH2	-	[TCTGGG]	659	87.88	525	Coding region
YBR006W	UGA2	-	[TCCGGT]	5	88.91	-	-
YBR006W	UGA2	+	[TCCGGC]	53	86.62	48	-
YBR006W	UGA2	+	[TCCGGC]	624	86.62	571	Coding region
YBR006W	UGA2	-	[TTCGGG]	648	87.07	24	Coding region
YBR006W	UGA2	+	[TCCGTG]	663	88.2	15	Coding region TF sites close
YBR038W	CHS2	+	[TTCGGG]	166	87.07	-	-
YBR038W	CHS2	+	[TCCGGC]	671	86.62	505	Coding region
YBR046C	ZTA1	-	[TCCGGT]	693	88.91	-	-
YBR298C	MAL31	-	[TCCAGG]	38	88.61	-	-
YBR298C	MAL31	-	[TCAGGG]	578	89.35	540	Coding region
YDL039C	PRM7	+	[TCCGGT]	696	88.91	-	-
YDL245C	HXT15	+	.TCCGGG.	118	100	-	-
YDL245C	HXT15	-	[TGCGGG]	554	89.15	436	Coding region
YDR178W	SDH4	+	[TCCGTG]	170	88.2	-	-
YDR178W	SDH4	+	.TCCGGG.	291	100	121
YDR178W	SDH4	+	[TCAGGG]	354	89.35	63
YDR178W	SDH4	-	[TACGGG]	612	87.07	258	Coding region
YDR178W	SDH4	-	[TCTGGG]	622	87.88	10	Coding region TF sites close
YDR178W	SDH4	-	[TCAGGG]	674	89.35	52	Coding region
YDR516C	EMI2	-	[TTCGGG]	351	87.07	-	-
YDR516C	EMI2	-	[TCAGGG]	553	89.35	202	Coding region
YDR516C	EMI2	-	[TTCGGG]	567	87.07	14	Coding region TF sites close
YDR536W	STL1	+	[TACGGG]	566	87.07	-	-
YEL011W	GLC3	+	[TGCGGG]	72	89.15	-	-
YEL011W	GLC3	+	[TCCAGG]	124	88.61	52	-
YEL011W	GLC3	-	[TCAGGG]	436	89.35	312	-
YEL020C	-	+	[TTCGGG]	357	87.07	-	-
YEL020C	-	-	[TCCGAG]	371	86.29	14	TF sites close
YEL020C	-	+	[TGCGGG]	536	89.15	165	Coding region
YEL066W	HPA3	+	[TCCGTG]	154	88.2	-	-
YEL066W	HPA3	+	[TCCGGT]	386	88.91	232	-
YEL066W	HPA3	-	[TCTGGG]	512	87.88	126	Coding region
YEL066W	HPA3	-	[TCCGGT]	569	88.91	57	Coding region
YEL066W	HPA3	-	[TCCAGG]	631	88.61	62	Coding region
YEL066W	HPA3	+	[TCAGGG]	656	89.35	25	Coding region
YEL066W	HPA3	+	[TCCGGA]	683	89.25	27	Palindromic segment Coding region
YEL069C	HXT13	+	[TCCAGG]	412	88.61	-	-
YEL069C	HXT13	-	[TCCTGG]	471	87.37	59	-
YEL070W	DSF1	-	[TCCGTG]	10	88.2	-	-
YEL070W	DSF1	+	[TCTGGG]	620	87.88	610	Coding region
YER026C	CHO1	+	[TCCGTG]	152	88.2	-	-
YER026C	CHO1	-	[TACGGG]	521	87.07	369	Coding region
YER067W	-	-	[TCTGGG]	83	87.88	-	-
YER067W	-	+	[TCAGGG]	90	89.35	7	TF sites close
YER067W	-	+	[TCAGGG]	220	89.35	130	-
YER067W	-	-	[TCCGTG]	545	88.2	325	Coding region
YER067W	-	-	[TCAGGG]	695	89.35	150	Coding region
YFL030W	AGX1	-	[TGCGGG]	278	89.15	-	-
YFL030W	AGX1	+	.TCCGGG.	304	100	26	-
YFL030W	AGX1	-	[TCCAGG]	569	88.61	265	Coding region
YFR049W	YMR31	+	[TCCGTG]	688	88.2	-	-
YFR053C	HXK1	+	.TCCGGG.	499	100	-	-
YFR053C	HXK1	+	[TCCTGG]	608	87.37	109	Coding region
YFR053C	HXK1	+	[TGCGGG]	661	89.15	53	Coding region
YFR053C	HXK1	+	[TCAGGG]	694	89.35	33	Coding region
YGL068W	MNP1	-	[TCCGAG]	33	86.29	-	-
YGL068W	MNP1	-	[TGCGGG]	72	89.15	39	-
YGL121C	GPG1	-	[TCTGGG]	135	87.88	-	-
YGR121C	MEP1	-	[TCTGGG]	39	87.88	-	-
YGR121C	MEP1	+	[TCCGGA]	76	89.25	37	Palindromic segment
YGR121C	MEP1	+	.TCCGGG.	97	100	21	-
YGR234W	YHB1	+	[TCCGGC]	39	86.62	-	-
YGR234W	YHB1	+	[TCCGTG]	322	88.2	283	-
YGR234W	YHB1	-	[TCCGTG]	370	88.2	48	-
YIL162W	SUC2	-	[TGCGGG]	3	89.15	-	-
YIL162W	SUC2	+	.TCCGGG.	61	100	58	-
YIL162W	SUC2	+	[TCCAGG]	103	88.61	42	-
YJL099W	CHS6	-	[TACGGG]	153	87.07	-	-
YJR095W	SFC1	-	[TCCGTG]	185	88.2	-	-
YJR095W	SFC1	-	[TCCTGG]	657	87.37	472	Coding region
YJR158W	HXT16	+	[TGCGGG]	143	89.15	-	-
YJR158W	HXT16	-	.TCCGGG.	579	100	436	Coding region
YKL067W	YNK1	+	[TCCGGA]	466	89.25	-	Palindromic segment
YKL067W	YNK1	-	[TCCAGG]	492	88.61	26	-
YKL087C	CYT2	-	[TCCTGG]	110	87.37	-	-
YKL087C	CYT2	+	[TACGGG]	166	87.07	56	-
YKL087C	CYT2	-	[TCAGGG]	312	89.35	146	-
YKL087C	CYT2	+	[TGCGGG]	420	89.15	108	-
YKL087C	CYT2	-	[TCTGGG]	448	87.88	28	-
YKL148C	SDH1	-	.TCCGGG.	465	100	-	-
YKL148C	SDH1	-	[TCCGTG]	627	88.2	162	Coding region
YKR019C	IRS4	-	[TCAGGG]	1	89.35	-	-
YKR019C	IRS4	-	[TCAGGG]	504	89.35	503	Coding region
YKR019C	IRS4	+	[TCTGGG]	629	87.88	125	Coding region
YKR027W	FMP50	+	[TCCAGG]	152	88.61	-	-
YKR027W	FMP50	+	[TCCTGG]	164	87.37	12	TF sites close
YKR027W	FMP50	+	[TCCTGG]	262	87.37	98	-
YKR027W	FMP50	+	[TCCGAG]	311	86.29	49	-
YKR097W	PCK1	+	[TCCGGC]	27	86.62	-	-
YKR097W	PCK1	+	.TCCGGG.	61	100	34	-
YKR097W	PCK1	-	[TCTGGG]	383	87.88	322	-
YKR097W	PCK1	+	[TCCGGT]	690	88.91	307	Coding region
YLL052C	AQY2	+	[TCCGGC]	110	86.62	-	-
YLL052C	AQY2	-	[TCCTGG]	257	87.37	147	-
YLL052C	AQY2	+	[TCCGGT]	408	88.91	151	-
YLL061W	MMP1	-	[TCCGGT]	43	88.91	-	-
YLL061W	MMP1	+	.TCCGGG.	114	100	71	-
YLL061W	MMP1	+	[TGCGGG]	386	89.15	272	-
YLL061W	MMP1	-	[TCCTGG]	407	87.37	21	-
YLL061W	MMP1	-	[TTCGGG]	495	87.07	88	-
YLR056W	ERG3	-	[TTCGGG]	116	87.07	-	-
YLR056W	ERG3	+	[TACGGG]	696	87.07	580	Coding region
YLR168C	-	+	.TCCGGG.	404	100	-	-
YLR327C	TMA10	-	[TGCGGG]	570	89.15	-	-
YLR377C	FBP1	+	[TTCGGG]	606	87.07	-	-
YLR377C	FBP1	-	[TGCGGG]	612	89.15	6	Coding region TF sites close
YLR377C	FBP1	+	.TCCGGG.	622	100	10	Coding region TF sites close
YLR377C	FBP1	-	.TCCGGG.	667	100	45	Coding region TF sites close
YML054C	CYB2	+	[TGCGGG]	230	89.15	-	-
YML054C	CYB2	+	[TCCAGG]	524	88.61	294	Coding region
YML120C	NDI1	-	[TTCGGG]	17	87.07	-	-
YML120C	NDI1	+	[TCCGGA]	100	89.25	83	Palindromic segment
YML120C	NDI1	-	.TCCGGG.	399	100	299	-
YML120C	NDI1	-	[TCAGGG]	512	89.35	113	Coding region
YMR034C	-	+	[TCCAGG]	15	88.61	-	-
YMR034C	-	+	[TACGGG]	440	87.07	425	-
YMR034C	-	-	[TCCGAG]	482	86.29	42	-
YMR034C	-	+	[TCCGAG]	506	86.29	24	Coding region
YMR034C	-	-	[TCCGGC]	630	86.62	124	Coding region
YMR034C	-	+	[TCCGGT]	683	88.91	53	Coding region
YNL160W	YGP1	-	[TCCAGG]	634	88.61	-	-
YOR019W	-	+	[TCTGGG]	338	87.88	-	-
YOR019W	-	+	[TCCAGG]	563	88.61	225	Coding region
YOR019W	-	-	[TCCTGG]	564	87.37	1	Coding region TF sites close
YOR289W	-	-	[TCCGTG]	49	88.2	-	-
YOR289W	-	+	.TCCGGG.	617	100	568	Coding region
YOR348C	PUT4	-	.TCCGGG.	55	100	-	-
YOR348C	PUT4	-	[TCCAGG]	78	88.61	23	-
YPL134C	ODC1	+	[TCCGAG]	128	86.29	-	-
YPL134C	ODC1	+	[TCCTGG]	397	87.37	269	-
YPR157W	-	-	[TCCGGT]	32	88.91	-	-
YPR157W	-	-	[TCCGAG]	82	86.29	50	-
YPR157W	-	+	[TACGGG]	559	87.07	477	Coding region
YPR193C	HPA2	-	[TCAGGG]	587	89.35	-	-
YPR193C	HPA2	-	[TCCGGT]	635	88.91	48	Coding region
