# Supplementary material for: Transcriptome analysis of a respiratory Saccharomyces cerevisiae strain suggests the expression of its phenotype is glucose insensitive and predominantly controlled by Hap4, Cat8 and Mig1
Source: BMC Genomics. 2008 Jul 31;9:365. doi: 10.1186/1471-2164-9-365 (PMC2536679; doi:10.1186/1471-2164-9-365)
Supplement: Additional file 5 — A computation in which the datasets with the two lowest glucose values have been removed (V5: 10.5, 7.4 g/L glucose and V5.TM6*P: 13.5, 5.6 g/L glucose). Genes are only listed if they are not present in Additional files 1, 2, or 3. Overall, the amplitudes of the factor changes varied by only 9.3% in this new calculation compared with the original one, which indicated that the glucose dependence of the V5 strain does not have a major influence on the way we generated the data presented in Additional file 1. [file 1471-2164-9-365-S5.xls]

## Sheet: Recalc minus low glucose points
yORF (HXT1,4,6 datapoints removed)	Gene	Alias Gene	Verified or Uncharacterized	Gene description	Base expression value	Factor change	Adj. p-value	Total number of genes
YDL220C	CDC13	EST4	Verified	Single stranded DNA-binding protein found at TG1-3 telomere G-tails; regulates telomere replication through recruitment of specific sub-complexes, but the essential function is telomere capping	0.16132	3.14606	0.00284379	1
YDR119W			Uncharacterized	Putative protein of unknown function; green fluorescent protein (GFP)-fusion protein localizes to vacuolar membrane; YDR119W is not an essential gene	0.159714	2.58189	0.034336	2
YER169W	RPH1		Verified	JmjC domain-containing histone demethylase which can specifically demethylate H3K36 tri- and dimethyl modification states; transcriptional repressor of PHR1; Rph1p phosphorylation during DNA damage is under control of the MEC1-RAD53 pathway	0.218802	2.3309	0.00750481	3
YMR161W	HLJ1		Verified	Co-chaperone for Hsp40p, anchored in the ER membrane; with its homolog Hdj1p promotes ER-associated protein degradation (ERAD) of integral membrane substrates; similar to E. coli DnaJ	0.123328	2.30974	0.0624184	4
YLR177W			Uncharacterized	Putative protein of unknown function; phosphorylated by Dbf2p-Mob1p in vitro; some strains contain microsatellite polymophisms at this locus; YLR177W is not an essential gene	1.07375	2.27552	0.0620098	5
YDL233W			Uncharacterized	Putative protein of unknown function; green fluorescent protein (GFP)-fusion protein localizes to the cytoplasm and nucleus; YDL233W is not an essential gene	0.388615	2.11348	0.0817466	6
YJR149W			Uncharacterized	Putative protein of unknown function; green fluorescent protein (GFP)-fusion protein localizes to the cytoplasm	0.388003	2.09173	0.0953811	7
YOR057W	SGT1	YOR29-08	Verified	Probable cochaperone, regulates activity of Cyr1p (adenylyl cyclase); involved in assembly of the kinetochore complex, associates with the SCF (Skp1p/Cdc53p/F box protein) ubiquitin ligase complex	0.229275	2.00484	0.0163969	8
YMR135C	GID8	DCR1	Verified	Protein of unknown function, involved in proteasome-dependent catabolite inactivation of fructose-1,6-bisphosphatase; contains LisH and CTLH domains, like Vid30p; dosage-dependent regulator of START	0.419309	1.97381	0.0253787	9
YMR105C	PGM2	GAL5	Verified	Phosphoglucomutase, catalyzes the conversion from glucose-1-phosphate to glucose-6-phosphate, which is a key step in hexose metabolism; functions as the acceptor for a Glc-phosphotransferase	1.00632	1.92259	0.0357517	10
YKL151C			Uncharacterized	Putative protein of unknown function; green fluorescent protein (GFP)-fusion protein localizes to the cytoplasm	0.868418	1.91386	0.0908833	11
YGL037C	PNC1		Verified	Nicotinamidase that converts nicotinamide to nicotinic acid as part of the NAD(+) salvage pathway, required for life span extension by calorie restriction; PNC1 expression responds to all known stimuli that extend replicative life span	1.48946	1.91101	0.0272671	12
YFR015C	GSY1		Verified	Glycogen synthase with similarity to Gsy2p, the more highly expressed yeast homolog; expression induced by glucose limitation, nitrogen starvation, environmental stress, and entry into stationary phase	0.353537	1.90085	0.0527229	13
YDR032C	PST2		Verified	Protein with similarity to members of a family of flavodoxin-like proteins; induced by oxidative stress in a Yap1p dependent manner; the authentic, non-tagged protein is detected in highly purified mitochondria in high-throughput studies	4.84943	1.84912	0.0442935	14
YLL039C	UBI4	UB14|SCD2	Verified	Ubiquitin, becomes conjugated to proteins, marking them for selective degradation via the ubiquitin-26S proteasome system; essential for the cellular stress response; encoded as a polyubiquitin precursor comprised of 5 head-to-tail repeats	2.56018	1.83783	0.067029	15
YOR074C	CDC21	YOR29-25|TMP1|CRT9	Verified	Thymidylate synthase, required for de novo biosynthesis of pyrimidine deoxyribonucleotides; expression is induced at G1/S	1.00927	1.794	0.0747827	16
YML009C	MRPL39		Verified	Mitochondrial ribosomal protein of the large subunit	3.26982	1.75122	0.034336	17
YJL217W			Uncharacterized	Cytoplasmic protein of unknown function; expression induced by calcium shortage and via the copper sensing transciption factor Mac1p during conditons of copper deficiency; mRNA is cell cycle regulated, peaking in G1 phase	1.38729	1.74443	0.00750481	18
YNL007C	SIS1		Verified	Type II HSP40 co-chaperone that interacts with the HSP70 protein Ssa1p; not functionally redundant with Ydj1p due to due to substrate specificity; shares similarity with bacterial DnaJ proteins	6.74078	1.72314	0.0838327	19
YOR052C		YOR29-03	Verified	Nuclear protein of unknown function; expression induced by nitrogen limitation in a GLN3, GAT1-independent manner and by weak acid	1.53445	1.71162	0.0616623	20
YJL159W	HSP150	PIR2|ORE1|CCW7	Verified	O-mannosylated heat shock protein that is secreted and covalently attached to the cell wall via beta-1,3-glucan and disulfide bridges; required for cell wall stability; induced by heat shock, oxidative stress, and nitrogen limitation	10.5771	1.70784	0.0585562	21
YPL014W			Uncharacterized	Putative protein of unknown function; green fluorescent protein (GFP)-fusion protein localizes to the cytoplasm and to the nucleus	1.28664	1.68506	0.0748212	22
YOR201C	MRM1	PET56	Verified	Ribose methyltransferase that modifies a functionally critical, conserved nucleotide in mitochondrial 21S rRNA	1.25761	1.65932	0.0473431	23
YDR221W	GTB1		Verified	Glucosidase II beta subunit, forms a complex with alpha subunit Rot2p, involved in removal of two glucose residues from N-linked glycans during glycoprotein biogenesis in the ER	0.480291	1.65239	0.0932368	24
YLR414C			Uncharacterized	Putative protein of unknown function; green fluorescent protein (GFP)-fusion protein localizes to the bud and cytoplasm; Hog1p is required for transcriptional induction in response to cell wall damage; YLR414C is not an essential gene	7.49937	1.59075	0.0350189	25
YBR001C	NTH2		Verified	Putative neutral trehalase, required for thermotolerance and may mediate resistance to other cellular stresses	1.79319	1.53426	0.0715917	26
YDR365C	ESF1		Verified	Nucleolar protein involved in pre-rRNA processing; depletion causes severely decreased 18S rRNA levels	0.896491	1.52988	0.033991	27
YOL096C	COQ3		Verified	O-methyltransferase, catalyzes two different O-methylation steps in ubiquinone (Coenzyme Q) biosynthesis; component of a mitochondrial ubiquinone-synthesizing complex	5.25952	1.52325	0.0992042	28
YBR052C	RFS1		Verified	Protein of unknown function; member of a flavodoxin-like fold protein family that includes Pst2p and Ycp4p; green fluorescent protein (GFP)-fusion protein localizes to the cytoplasm in a punctate pattern	18.0756	1.48166	0.0978205	29
YDL027C			Uncharacterized	Putative protein of unknown function; the authentic, non-tagged protein is detected in highly purified mitochondria in high-throughput studies; YDL027C is not an essential gene	1.50045	1.47633	0.0677024	30
YPL203W	TPK2	PKA3|YKR1|PKA2	Verified	cAMP-dependent protein kinase catalytic subunit; promotes vegetative growth in response to nutrients via the Ras-cAMP signaling pathway; inhibited by regulatory subunit Bcy1p in the absence of cAMP; partially redundant with Tpk1p and Tpk3p	1.57666	1.47206	0.0584199	31
YPR124W	CTR1		Verified	High-affinity copper transporter of the plasma membrane, mediates nearly all copper uptake under low copper conditions; transcriptionally induced at low copper levels and degraded at high copper levels	0.62604	1.46861	0.0857991	32
YPL247C			Uncharacterized	Putative protein of unknown function; green fluorescent protein (GFP)-fusion protein localizes to the cytoplasm and nucleus; similar to the petunia WD repeat protein an11; YPL247C is not an essential gene	0.580544	1.45409	0.0882431	33
YDL120W	YFH1		Verified	Frataxin, regulates mitochondrial iron accumulation; interacts with Isu1p which promotes Fe-S cluster assembly; interacts with electron transport chain components and may influence respiration; human homolog involved in Friedrich's ataxia	2.27328	1.44817	0.0900057	34
YOR280C	FSH3		Verified	Serine hydrolase; sequence is similar to Fsh1p and Fsh2p	2.34115	1.44789	0.0970386	35
YOR285W			Verified	Protein of unknown function, localized to the mitochondrial outer membrane	1.07284	1.44525	0.0886962	36
YIL041W	GVP36		Verified	Golgi vesicle protein of unknown function; localizes to both early and late Golgi vesicles; may interact with ribosomes, based on co-purification experiments	1.02716	1.43379	0.0968675	37
YMR021C	MAC1	CUA1	Verified	Copper-sensing transcription factor involved in regulation of genes required for high affinity copper transport	1.14432	1.43039	0.0442855	38
YKL222C			Verified	Protein of unknown function that may interact with ribosomes, based on co-purification experiments; similar to transcriptional regulators from the zinc cluster (binuclear cluster) family; null mutant is sensitive to caffeine	1.22564	1.42741	0.0976954	39
YNR007C	ATG3	AUT1|APG3	Verified	Protein involved in autophagy; E2-like enzyme that plays a role in formation of Atg8p-phosphatidylethanolamine conjugates, which are involved in membrane dynamics during autophagy	2.25999	1.42479	0.0710714	40
YOR278W	HEM4	SLU2	Verified	Uroporphyrinogen III synthase, catalyzes the conversion of hydroxymethylbilane to uroporphyrinogen III, the fourth step in the heme biosynthetic pathway	0.689574	1.4215	0.0504139	41
YPL057C	SUR1	LPE15|CSG1|BCL21	Verified	Probable catalytic subunit of a mannosylinositol phosphorylceramide (MIPC) synthase, forms a complex with probable regulatory subunit Csg2p; function in sphingolipid biosynthesis is overlapping with that of Csh1p	1.29309	1.41622	0.0716083	42
YPR067W	ISA2		Verified	Protein required for maturation of mitochondrial and cytosolic Fe/S proteins, localizes to the mitochondrial intermembrane space, overexpression of ISA2 suppresses grx5 mutations	4.96818	1.41211	0.0625616	43
YOR152C			Uncharacterized	Putative protein of unknown function; has no similarity to any known protein; YOR152C is not an essential gene	1.75691	1.3841	0.0575476	44
YLR021W			Uncharacterized	Putative protein of unknown function; mutant accumulates unusually high amounts of dityrosine in the soluble fraction though spores appear wild-type; YLR021W is not an essential gene; null mutant displays increased levels of spontaneous Rad52 foci	2.19419	1.37194	0.0799061	45
YCR079W	PTC6	AUP1	Verified	Phosphoprotein phosphatase type 2C similar to mammalian PP1Ks; involved in mitophagy; localized to mitochondrial inner membrane space; null mutant is sensitive to rapamycin	1.06622	1.36281	0.0897845	46
YLL055W	YCT1		Verified	High-affinity cysteine-specific transporter with similarity to the Dal5p family of transporters; green fluorescent protein (GFP)-fusion protein localizes to the endoplasmic reticulum; YCT1 is not an essential gene	53.3759	1.36046	0.0980682	47
YCL010C	SGF29		Verified	SaGa associated Factor 29kDa; Probable 29kKDa Subunit of SAGA histone acetyltransferase complex	0.721574	0.749056	0.0980682	48
YDR162C	NBP2		Verified	Protein involved in the HOG (high osmolarity glycerol) pathway, negatively regulates Hog1p by recruitment of phosphatase Ptc1p the Pbs2p-Hog1p complex, found in the nucleus and cytoplasm, contains an SH3 domain that binds Pbs2p	8.02289	0.733465	0.0857991	49
YMR123W	PKR1		Verified	V-ATPase assembly factor, functions with other V-ATPase assembly factors in the ER to efficiently assemble the V-ATPase membrane sector (V<sub>0</sub>); overproduction confers resistance to Pichia farinosa killer toxin	1.80459	0.7147	0.096217	50
YPL240C	HSP82	HSP90	Verified	Cytoplasmic chaperone (Hsp90 family) required for pheromone signaling and negative regulation of Hsf1p; docks with the mitochondrial import receptor Tom70p for preprotein delivery; interacts with co-chaperones Cns1p, Cpr6p, Cpr7p, and Sti1p	1.29572	0.713039	0.0575476	51
YHR040W	BCD1		Verified	Essential protein required for the accumulation of box C/D snoRNA	0.691148	0.708316	0.0705171	52
YHR141C	RPL42B	MAK18	Verified	Protein component of the large (60S) ribosomal subunit, identical to Rpl42Ap and has similarity to rat L44; required for propagation of the killer toxin-encoding M1 double-stranded RNA satellite of the L-A double-stranded RNA virus	3.78048	0.700797	0.0882431	53
YOR033C	EXO1	DHS1	Verified	5'-3' exonuclease and flap-endonuclease involved in recombination, double-strand break repair and DNA mismatch repair; member of the Rad2p nuclease family, with conserved N and I nuclease domains	1.26492	0.699081	0.0657697	54
YPL265W	DIP5		Verified	Dicarboxylic amino acid permease, mediates high-affinity and high-capacity transport of L-glutamate and L-aspartate; also a transporter for Gln, Asn, Ser, Ala, and Gly	1.16804	0.695536	0.0682631	55
YNL225C	CNM67		Verified	Component of the spindle pole body outer plaque; required for spindle orientation and mitotic nuclear migration	4.41472	0.694573	0.0828883	56
YGR146C			Uncharacterized	Putative protein of unknown function; induced by iron homeostasis transcription factor Aft2p; multicopy suppressor of a temperature sensitive <i>hsf1</i> mutant	2.00629	0.693903	0.0890454	57
YLR352W			Uncharacterized	Putative protein of unknown function with similarity to F-box proteins; interacts with Skp1p and Cdc53p; YLR352W is not an essential gene	0.58556	0.693048	0.0584488	58
YKR026C	GCN3	AAS2	Verified	Alpha subunit of the translation initiation factor eIF2B, the guanine-nucleotide exchange factor for eIF2; activity subsequently regulated by phosphorylated eIF2; first identified as a positive regulator of GCN4 expression	6.86488	0.68857	0.0822409	59
YMR053C	STB2		Verified	Protein that interacts with Sin3p in a two-hybrid assay and is part of a large protein complex with Sin3p and Stb1p	6.11978	0.687933	0.0785471	60
YKR061W	KTR2		Verified	Mannosyltransferase involved in N-linked protein glycosylation; member of the KRE2/MNT1 mannosyltransferase family	0.932975	0.683226	0.0885529	61
YIL115C	NUP159	RAT7|NUP158	Verified	Nucleoporin, subunit of the nuclear pore complex that is found exclusively on the cytoplasmic side, forms a subcomplex with Nup82p and Nsp1p, required for mRNA export	1.44247	0.672048	0.0857991	62
YLR186W	EMG1	NEP1	Verified	Protein required for the maturation of the 18S rRNA and for 40S ribosome production; associated with spindle/microtubules; nuclear localization depends on physical interaction with Nop14p; may bind snoRNAs	1.5947	0.667858	0.080346	63
YKR092C	SRP40		Verified	Nucleolar, serine-rich protein with a role in preribosome assembly or transport; may function as a chaperone of small nucleolar ribonucleoprotein particles (snoRNPs); immunologically and structurally to rat Nopp140	0.885334	0.664996	0.0829761	64
YOL123W	HRP1	NAB5|NAB4	Verified	Subunit of cleavage factor I, a five-subunit complex required for the cleavage and polyadenylation of pre-mRNA 3' ends; RRM-containing heteronuclear RNA binding protein and hnRNPA/B family member that binds to poly (A) signal sequences	0.738762	0.664592	0.0677685	65
YJR002W	MPP10		Verified	Component of the SSU processome, which is required for pre-18S rRNA processing, interacts with and controls the stability of Imp3p and Imp4p, essential for viability; similar to human Mpp10p	2.73634	0.664086	0.0979874	66
YCR063W	BUD31	CWC14	Verified	Protein involved in bud-site selection; analysis of integrated high-throughput datasets predicts an involvement in RNA splicing; diploid mutants display a random budding pattern instead of the wild-type bipolar pattern	0.76137	0.662832	0.0767372	67
YPL161C	BEM4	ROM7	Verified	Protein involved in establishment of cell polarity and bud emergence; interacts with the Rho1p small GTP-binding protein and with the Rho-type GTPase Cdc42p; involved in maintenance of proper telomere length	0.458471	0.66038	0.0710648	68
YJL122W	ALB1		Verified	Shuttling pre-60S factor; involved in the biogenesis of ribosomal large subunit; interacts directly with Arx1p; responsible for Tif6p recycling defects in absence of Rei1p	1.70096	0.649577	0.0544163	69
YDR488C	PAC11		Verified	Dynein intermediate chain, acts in the cytoplasmic dynein pathway, forms cortical cytoplasmic microtubule capture site with Num1p; null mutant is defective in nuclear migration, essential in the absence of CIN8	1.07342	0.646418	0.0682631	70
YKR080W	MTD1		Verified	NAD-dependent 5,10-methylenetetrahydrafolate dehydrogenase, plays a catalytic role in oxidation of cytoplasmic one-carbon units; expression is regulated by Bas1p and Bas2p, repressed by adenine, and may be induced by inositol and choline	1.21371	0.637384	0.0221726	71
YGL029W	CGR1		Verified	Protein involved in nucleolar integrity and processing of the pre-rRNA for the 60S ribosome subunit; transcript is induced in response to cytotoxic stress but not genotoxic stress	2.54509	0.630102	0.0743842	72
YOL002C	IZH2	PHO36	Verified	Plasma membrane protein involved in zinc metabolism and osmotin-induced apoptosis; transcription regulated by Zap1p, zinc and fatty acid levels; similar to mammalian adiponectins; deletion increases sensitivity to elevated zinc	3.09897	0.627578	0.0886962	73
YOR073W	SGO1	YOR29-24	Verified	Component of the spindle checkpoint, involved in sensing lack of tension on mitotic chromosomes; protects centromeric Rec8p at meiosis I; required for accurate chromosomal segregation at meiosis II and for mitotic chromosome stability	0.559403	0.623872	0.0949866	74
YKL035W	UGP1		Verified	UDP-glucose pyrophosphorylase (UGPase), catalyses the reversible formation of UDP-Glc from glucose 1-phosphate and UTP, involved in a wide variety of metabolic pathways, expression modulated by Pho85p through Pho4p	16.9279	0.619521	0.0321532	75
YKR045C			Uncharacterized	Putative protein of unknown function; epitope-tagged protein localizes to the cytoplasm	0.528551	0.618014	0.0332498	76
YGR186W	TFG1	RAP74|SSU71	Verified	TFIIF (Transcription Factor II) largest subunit; involved in both transcription initiation and elongation of RNA polymerase II; homologous to human RAP74	1.82679	0.61695	0.0734305	77
YMR062C	ECM40	ARG7	Verified	Mitochondrial ornithine acetyltransferase, catalyzes the fifth step in arginine biosynthesis; also possesses acetylglutamate synthase activity, regenerates acetylglutamate while forming ornithine	4.11264	0.614092	0.0284773	78
YFR057W			Uncharacterized	Putative protein of unknown function	0.461161	0.611787	0.034336	79
YAR071W	PHO11		Verified	One of three repressible acid phosphatases, a glycoprotein that is transported to the cell surface by the secretory pathway; induced by phosphate starvation and coordinately regulated by PHO4 and PHO2	0.21818	0.611551	0.095357	80
YPL183C			Uncharacterized	Cytoplasmic protein of unknown function	3.29807	0.607384	0.0575476	81
YAL059W	ECM1		Verified	Protein of unknown function, localized in the nucleoplasm and the nucleolus, genetically interacts with MTR2 in 60S ribosomal protein subunit export	1.06213	0.600125	0.0741799	82
YML095C	RAD10		Verified	Single-stranded DNA endonuclease (with Rad1p), cleaves single-stranded DNA during nucleotide excision repair and double-strand break repair; subunit of Nucleotide Excision Repair Factor 1 (NEF1); homolog of human ERCC1 protein	1.69323	0.588773	0.0321532	83
YPL257W			Uncharacterized	Putative protein of unknown function;; homozygous diploid deletion strain exhibits low budding index; physically interacts with Hsp82p; YPL257W is not an essential gene	0.29181	0.588722	0.0724951	84
YER044C-A	MEI4		Verified	Meiosis-specific protein involved in recombination; required for chromosome synapsis; required for production of viable spores	0.473646	0.57446	0.0625374	85
YMR230W	RPS10B		Verified	Protein component of the small (40S) ribosomal subunit; nearly identical to Rps10Ap and has similarity to rat ribosomal protein S10	0.264624	0.567493	0.0886962	86
YMR107W	SPG4		Verified	Protein required for survival at high temperature during stationary phase; not required for growth on nonfermentable carbon sources	0.341878	0.557088	0.0918036	87
YAL063C	FLO9		Verified	Lectin-like protein with similarity to Flo1p, thought to be expressed and involved in flocculation	0.17657	0.552581	0.0424116	88
YDR172W	SUP35	[PSI(+)]|[PSI]|SUP36|SUP2|SUF12|SAL3|PNM2|GST1	Verified	Translation termination factor eRF3; altered protein conformation creates the [PSI(+)] prion, a dominant cytoplasmically inherited protein aggregate that alters translational fidelity and creates a nonsense suppressor phenotype	0.105054	0.551181	0.0547979	89
YHR103W	SBE22		Verified	Protein involved in the transport of cell wall components from the Golgi to the cell surface; similar in structure and functionally redundant with Sbe2p; involved in bud growth	0.30951	0.543889	0.0156771	90
YML096W			Uncharacterized	Putative protein of unknown function with similarity to asparagine synthetases; green fluorescent protein (GFP)-fusion protein localizes to the cytoplasm; YML096W is not an essential gene and partially overlaps the verified gene RAD10	0.579204	0.537911	0.0837034	91
YBR184W			Uncharacterized	Putative protein of unknown function; YBR184W is not an essential gene	0.40517	0.514771	0.0466457	92
YKL179C	COY1		Verified	Golgi membrane protein with similarity to mammalian CASP; genetic interactions with GOS1 (encoding a Golgi snare protein) suggest a role in Golgi function	0.420441	0.513445	0.0575163	93
YOR233W	KIN4	KIN3|KIN31	Verified	Serine/threonine protein kinase that inhibits the mitotic exit network (MEN) when the spindle position checkpoint is activated; localized asymmetrically to mother cell cortex, spindle pole body and bud neck	0.407567	0.50434	0.0524216	94
YOL095C	HMI1		Verified	Mitochondrial inner membrane localized ATP-dependent DNA helicase, required for the maintenance of the mitochondrial genome; not required for mitochondrial transcription; has homology to E. coli helicase uvrD	0.245121	0.499382	0.0907994	95
YOR341W	RPA190	RRN1	Verified	RNA polymerase I subunit; largest subunit of RNA polymerase I	0.368333	0.490636	0.0677024	96
YMR280C	CAT8	MSP8|DIL1	Verified	Zinc cluster transcriptional activator necessary for derepression of a variety of genes under non-fermentative growth conditions, active after diauxic shift, binds carbon source responsive elements	0.235094	0.482556	0.0585493	97
YML037C			Uncharacterized	Putative protein of unknown function with some characteristics of a transcriptional activator; may be a target of Dbf2p-Mob1p kinase; GFP-fusion protein co-localizes with clathrin-coated vesicles; YML037C is not an essential gene	0.321485	0.482308	0.0822409	98
YER149C	PEA2	PPF2|DFG9	Verified	Coiled-coil polarisome protein required for polarized morphogenesis, cell fusion, and low affinity Ca2+ influx; forms polarisome complex with Bni1p, Bud6p, and Spa2p; localizes to sites of polarized growth	0.387733	0.479615	0.0689008	99
YAR023C			Uncharacterized	Putative integral membrane protein, member of DUP240 gene family	0.258578	0.459921	0.0535869	100
YGL203C	KEX1		Verified	Protease involved in the processing of killer toxin and alpha factor precursor; cleaves Lys and Arg residues from the C-terminus of peptides and proteins	0.39835	0.454932	0.095357	101
YOR155C	ISN1		Verified	Inosine 5'-monophosphate (IMP)-specific 5'-nucleotidase, catalyzes the breakdown of IMP to inosine, does not show similarity to known 5'-nucleotidases from other organisms	0.352941	0.452443	0.0822409	102
YOR008C-A			Uncharacterized	Putative protein of unknown function, includes a potential transmembrane domain; deletion results in slightly lengthened telomeres	0.210138	0.452384	0.0804412	103
YMR319C	FET4		Verified	Low-affinity Fe(II) transporter of the plasma membrane	0.240804	0.439085	0.0575163	104
YGR150C			Verified	Protein of unknown function, contains PPR motifs; mutant has growth defects on both non-fermentable carbon sources and rich medium; the authentic, non-tagged protein is detected in highly purified mitochondria in high-throughput studies	0.31974	0.430992	0.0631859	105
YDL229W	SSB1	YG101	Verified	Cytoplasmic ATPase that is a ribosome-associated molecular chaperone, functions with J-protein partner Zuo1p; may be involved in folding of newly-made polypeptide chains; member of the HSP70 family; interacts with phosphatase subunit Reg1p	0.158558	0.421155	0.0504139	106
YOR336W	KRE5		Verified	Protein required for beta-1,6 glucan biosynthesis; mutations result in aberrant morphology and severe growth defects	0.356189	0.420426	0.0677685	107
YOR363C	PIP2	OAF2	Verified	Autoregulatory oleate-specific transcriptional activator of peroxisome proliferation, contains Zn(2)-Cys(6) cluster domain, forms heterodimer with Oaf1p, binds oleate response elements (OREs), activates beta-oxidation genes	0.175765	0.410719	0.0282787	108
YGR104C	SRB5	MED18	Verified	Subunit of the RNA polymerase II mediator complex; associates with core polymerase subunits to form the RNA polymerase II holoenzyme; essential for transcriptional regulation; involved in telomere maintenance	0.412023	0.393798	0.00237028	109
YEL035C	UTR5		Uncharacterized	Protein of unknown function; transcription may be regulated by Gcr1p	0.1556	0.378422	0.0612684	110
YGL156W	AMS1		Verified	Vacuolar alpha mannosidase, involved in free oligosaccharide (fOS) degradation; delivered to the vacuole in a novel pathway separate from the secretory pathway	0.219169	0.377241	0.0103557	111
YFL047W	RGD2		Verified	GTPase-activating protein (RhoGAP) for Cdc42p and Rho5p	0.159416	0.37243	0.0559839	112
YOL044W	PEX15	PAS21	Verified	Phosphorylated tail-anchored type II integral peroxisomal membrane protein required for peroxisome biogenesis, cells lacking Pex15p mislocalize peroxisomal matrix proteins to cytosol, overexpression results in impaired peroxisome assembly	0.259386	0.353812	0.0179824	113
YOR178C	GAC1		Verified	Regulatory subunit for Glc7p type-1 protein phosphatase (PP1), tethers Glc7p to Gsy2p glycogen synthase, binds Hsf1p heat shock transcription factor, required for induction of some HSF-regulated genes under heat shock	0.225165	0.352306	0.0431419	114
YPL153C	RAD53	SPK1|MEC2|LSD1	Verified	Protein kinase, required for cell-cycle arrest in response to DNA damage; activated by trans autophosphorylation when interacting with hyperphosphorylated Rad9p; also interacts with ARS1 and plays a role in initiation of DNA replication	0.241904	0.332135	0.0472625	115
YNR066C			Uncharacterized	Putative membrane-localized protein of unknown function	0.184975	0.322066	0.00264729	116
YML090W			Dubious	Dubious open reading frame unlikely to encode a protein, based on available experimental and comparative sequence data; partially overlaps the dubious ORF YML089C; exhibits growth defect on a non-fermentable (respiratory) carbon source	2.07355	2.16473	0.0326186
YAL066W			Dubious	Dubious open reading frame unlikely to encode a protein, based on available experimental and comparative sequence data	0.386466	1.63224	0.0326186
YDR029W			Dubious	Dubious ORF unlikely to encode a protein, based on available experimental and comparative sequence data	0.367965	1.62991	0.0711085
YNR042W			Dubious	Dubious open reading frame unlikely to encode a protein, based on available experimental and comparative sequence data; completely overlaps verified gene COQ2	1.07763	1.38717	0.0829761
YPL044C			Dubious	Dubious open reading frame unlikely to encode a protein, based on available experimental and comparative sequence data; partially overlaps the verified gene NOP4/YPL043W	0.8073	0.68712	0.098446
YIL054W			Dubious	Dubious open reading frame unlikely to encode a protein, based on available experimental and comparative sequence data	0.908448	0.648031	0.0944942
YBR134W			Dubious	Dubious open reading frame, unlikely to encode a functional protein; based on available experimental and comparative sequence data	0.675116	0.638146	0.0543444
YMR193C-A			Dubious	Dubious open reading frame unlikely to encode a functional protein, based on available experimental and comparative sequence data	0.766018	0.624872	0.0356544
YDL187C			Dubious	Dubious ORF unlikely to encode a functional protein, based on available experimental and comparative sequence data	1.302	0.585349	0.0570117
YCR102W-A			Dubious	Dubious open reading frame unlikely to encode a protein, based on available experimental and comparative sequence data	0.624914	0.581914	0.0386988
YAL069W			Dubious	Dubious open reading frame unlikely to encode a protein, based on available experimental and comparative sequence data	0.824389	0.576102	0.02329
YPL185W			Dubious	Dubious open reading frame unlikely to encode a protein, based on available experimental and comparative sequence data; partially overlaps the verified gene UIP4/YPL186C	0.320495	0.552351	0.0881265
YOR072W		YOR29-23	Dubious	Dubious open reading frame unlikely to encode a protein, based on experimental and comparative sequence data; partially overlaps the dubious gene YOR072W-A; diploid deletion strains are methotrexate, paraquat and wortmannin sensitive	0.36614	0.501738	0.0164703
YDR053W			Dubious	Putative protein of unknown function; open reading frame overlaps 5' end of essential DBF4 gene encoding the regulatory subunit of the Cdc7p-Dbf4p kinase complex	0.371096	0.459531	0.0784643
